# Supplementary material for: Detecting prognostic biomarkers of breast cancer by regularized Cox proportional hazards models
Source: J Transl Med. 2021 Dec 20;19:514. doi: 10.1186/s12967-021-03180-y (PMC8686664; doi:10.1186/s12967-021-03180-y)
Supplement: Supplementary file 1 — Additional file 1: Table S1. The DEGs and the breast cancer-related genes selected from KEGG, GO terms, MammaPrint, OSbrca and scPrognosis. [file 12967_2021_3180_MOESM1_ESM.xlsx]

## Sheet: DEGs_TN
	baseMean	log2FoldChange	lfcSE	stat	pvalue	padj
A2ML1	88.6317	3.45573	0.339981	10.1645	2.85676e-24	1.76895e-23
AADACL3	2.09902	-4.2271	0.487562	-8.66987	4.32633e-18	1.91882e-17
AADAC	60.4544	-4.25874	0.354745	-12.0051	3.34187e-33	3.22522e-32
ABCA10	184.696	-3.71331	0.190926	-19.449	2.97401e-84	2.52308e-82
ABCA8	1249.17	-3.51378	0.226912	-15.4852	4.36449e-54	1.05203e-52
ABCA9	684.213	-3.35367	0.188063	-17.8327	3.93834e-71	1.90228e-69
ABCB5	61.2672	-3.51103	0.225227	-15.5888	8.67519e-55	2.16902e-53
ABCC13	51.5442	6.75736	0.485028	13.9319	4.05451e-44	6.32785e-43
ABCD2	240.059	-3.9875	0.227926	-17.4948	1.57074e-68	6.91404e-67
ACACB	4022.87	-3.69923	0.186576	-19.827	1.74221e-87	1.73801e-85
ACADL	122.589	-4.03519	0.255433	-15.7975	3.23832e-56	8.53746e-55
ACSM2A	2.27958	-4.08221	0.33799	-12.0779	1.38212e-33	1.36033e-32
ACSM5	212.278	-3.91703	0.203075	-19.2886	6.69665e-83	5.36056e-81
ACTL8	12.7675	6.14331	0.468618	13.1094	2.908e-39	3.68643e-38
ACVR1C	911.754	-4.51686	0.246805	-18.3014	8.07187e-75	4.64472e-73
ADH1A	169.192	-4.48011	0.301948	-14.8374	8.40018e-50	1.68275e-48
ADH1B	18334.2	-4.48623	0.303791	-14.7675	2.37458e-49	4.63768e-48
ADH4	16.8575	-4.25972	0.275347	-15.4704	5.49832e-54	1.31351e-52
ADIPOQ	18269.5	-4.6965	0.318559	-14.743	3.41509e-49	6.58857e-48
ADRA1A	32.9264	-4.62231	0.241094	-19.1722	6.31449e-82	4.80288e-80
AIM1L	19.5242	4.19152	0.238873	17.5471	6.26438e-69	2.80723e-67
ALAS2	7.95152	-3.99302	0.407999	-9.78684	1.28243e-22	7.24086e-22
ALDH1L1	733.535	-4.90137	0.270453	-18.1228	2.1049e-73	1.12632e-71
ANGPT4	13.352	-3.97375	0.219196	-18.1287	1.89063e-73	1.0144e-71
ANGPTL5	21.4883	-4.26248	0.314646	-13.5469	8.26671e-42	1.16226e-40
ANGPTL7	102.15	-4.97017	0.272322	-18.2511	2.02826e-74	1.14715e-72
ANLN	588.745	3.61352	0.159405	22.6688	9.09974e-114	3.61296e-111
AOC3	7081.23	-3.67624	0.186002	-19.7645	6.02045e-87	5.77382e-85
APOB	184.447	-4.65775	0.289976	-16.0625	4.67149e-58	1.33822e-56
AQP7P1	194.366	-4.8933	0.293412	-16.6772	1.91894e-62	6.67158e-61
AQP7P3	19.0529	-4.85803	0.339204	-14.3219	1.59734e-46	2.73601e-45
AQP7	1065.06	-4.93762	0.271573	-18.1815	7.22918e-74	3.96446e-72
AQPEP	203.513	-4.9883	0.253106	-19.7083	1.82945e-86	1.72944e-84
ASCL1	26.1161	5.57454	0.523987	10.6387	1.96848e-26	1.36256e-25
ASPA	68.2695	-3.56752	0.18269	-19.5277	6.38249e-85	5.63134e-83
ASPM	414.624	3.71379	0.180513	20.5736	4.73395e-94	6.18279e-92
ATOH8	300.548	-3.67168	0.161394	-22.7498	1.44079e-114	5.96043e-112
ATP1A2	1226.12	-4.22517	0.271943	-15.537	1.95016e-54	4.81526e-53
ATP1A3	55.7424	4.26698	0.260291	16.3931	2.14149e-60	6.79119e-59
B3GALT1	12.7042	-3.6418	0.215422	-16.9055	4.10047e-64	1.49362e-62
BMP3	44.1268	-3.68831	0.303067	-12.1699	4.49412e-34	4.54495e-33
BMPR1B	2384.55	4.48811	0.282429	15.8911	7.30332e-57	1.97528e-55
BRSK2	20.325	3.82774	0.288791	13.2543	4.25795e-40	5.59422e-39
BTNL9	1065.67	-3.98325	0.1785	-22.3151	2.63392e-110	8.57191e-108
BUB1	328.721	3.64222	0.16106	22.6141	3.1505e-113	1.13716e-110
C12orf39	82.311	-5.76221	0.390221	-14.7666	2.40716e-49	4.6896e-48
C13orf36	10.1126	-3.39734	0.305303	-11.1278	9.18874e-29	7.20153e-28
C14orf180	307.362	-5.2271	0.319294	-16.3708	3.09072e-60	9.70837e-59
C14orf53	3.18346	4.80368	0.738108	6.50809	7.61111e-11	2.19744e-10
C17orf93	2.15192	4.42778	0.577601	7.66582	1.77698e-14	6.3988e-14
C1orf230	4.78354	4.03211	0.396501	10.1692	2.72036e-24	1.68554e-23
C2orf40	357.787	-3.57935	0.221821	-16.1362	1.42062e-58	4.17191e-57
C2orf54	181.918	3.45164	0.298655	11.5573	6.78355e-31	5.90645e-30
C3orf50	1.36253	-3.3312	0.278147	-11.9764	4.72169e-33	4.53264e-32
C6orf126	9.88933	3.45405	0.284592	12.1369	6.7364e-34	6.7303e-33
CA3	381.158	-4.12052	0.247933	-16.6195	5.03507e-62	1.71158e-60
CA4	225.649	-5.2899	0.305407	-17.3209	3.27457e-67	1.37145e-65
CA9	67.7559	5.8876	0.443899	13.2634	3.7752e-40	4.96656e-39
CAMP	9.62496	3.99318	0.319198	12.51	6.57905e-36	7.21188e-35
CAPN9	121.59	3.66315	0.264697	13.839	1.48194e-43	2.25437e-42
CAPSL	11.2393	4.1581	0.332211	12.5165	6.06885e-36	6.66734e-35
CASP14	49.8335	6.71801	0.621289	10.813	2.98722e-27	2.14864e-26
CBLN2	96.9687	5.3229	0.366258	14.5332	7.46586e-48	1.35107e-46
CCL11	15.4085	4.75722	0.22293	21.3396	4.87594e-101	9.48991e-99
CCL24	2.11451	-3.33495	0.39065	-8.53694	1.37828e-17	5.96502e-17
CCL7	7.54252	4.30749	0.506623	8.50236	1.85779e-17	7.98285e-17
CD177	51.1633	4.08579	0.341342	11.9698	5.11703e-33	4.90031e-32
CD300LG	920.372	-4.7209	0.240966	-19.5916	1.82442e-85	1.63884e-83
CD36	17373.8	-3.42906	0.22694	-15.11	1.39115e-51	3.00186e-50
CDC20B	28.3957	6.49564	0.474404	13.6922	1.13016e-42	1.66461e-41
CDC20	409.203	3.44113	0.169184	20.3396	5.74207e-92	6.70539e-90
CDC25C	62.5292	3.79558	0.177176	21.4227	8.21642e-102	1.69909e-99
CDH20	17.8145	-3.79266	0.260053	-14.5842	3.54225e-48	6.52396e-47
CDO1	609.17	-3.59168	0.190828	-18.8216	5.02435e-79	3.34709e-77
CEACAM5	1054.6	5.69098	0.363482	15.6569	2.9829e-55	7.631e-54
CEACAM6	2867.82	4.46493	0.312369	14.2938	2.39335e-46	4.05053e-45
CELF3	1.93764	3.80475	0.501484	7.58697	3.27474e-14	1.1611e-13
CENPA	86.7753	3.40908	0.166888	20.4274	9.54196e-93	1.1693e-90
CENPF	1523.9	3.36198	0.145808	23.0576	1.23477e-117	6.80909e-115
CEP55	280.971	3.56723	0.156417	22.8059	4.00269e-115	1.72742e-112
CES1	2124.94	-3.84185	0.217129	-17.6939	4.6752e-70	2.16851e-68
CFD	2993.69	-3.32462	0.222181	-14.9636	1.2695e-50	2.65007e-49
CGA	18.2012	6.0761	0.588294	10.3283	5.2465e-25	3.37613e-24
CHRDL1	3931.26	-4.14191	0.227693	-18.1908	6.10802e-74	3.36824e-72
CHRNA6	6.47634	3.91269	0.24141	16.2076	4.45411e-59	1.33772e-57
CHRNA9	2.29276	3.6014	0.45291	7.9517	1.83974e-15	7.0575e-15
CIB3	3.95117	3.99662	0.325094	12.2937	9.78819e-35	1.02056e-33
CIDEA	887.504	-4.83789	0.32676	-14.8057	1.34637e-49	2.67281e-48
CIDEC	3262.05	-4.96697	0.308434	-16.1038	2.39761e-58	6.97908e-57
CILP2	201.524	3.60709	0.157589	22.8892	5.9521e-116	2.88198e-113
CKAP2L	123.649	3.57042	0.164634	21.687	2.72312e-104	6.35992e-102
CLCA4	40.0408	-4.13921	0.270341	-15.3111	6.45072e-53	1.46858e-51
CLDN19	93.4448	-3.65971	0.251626	-14.5443	6.34923e-48	1.1511e-46
CLEC3A	2170	5.67501	0.550086	10.3166	5.92963e-25	3.80217e-24
CLEC3B	1541.79	-3.95547	0.177353	-22.3028	3.46868e-110	1.11065e-107
CLEC4GP1	6.99932	-3.97629	0.256455	-15.5049	3.21556e-54	7.84217e-53
CLEC4G	14.7674	-3.83906	0.27797	-13.8111	2.18607e-43	3.31282e-42
CLEC5A	89.523	3.47277	0.165773	20.949	1.917e-97	3.22511e-95
CNGA2	1.71215	4.00728	0.644018	6.22231	4.89902e-10	1.34647e-09
CNIH2	44.1863	3.53293	0.179925	19.6356	7.67998e-86	7.0913e-84
CNN1	2182.78	-3.42186	0.159138	-21.5025	1.47403e-102	3.1807e-100
CNTNAP2	516.476	4.25786	0.285392	14.9193	2.46695e-50	5.08027e-49
COL10A1	2036.29	7.53773	0.192905	39.075	0	0
COL11A1	2925.45	6.9974	0.214514	32.6198	2.1489e-233	1.422e-229
COMP	1486	4.63954	0.22214	20.8857	7.2276e-97	1.14786e-94
CPA1	19.8574	-5.02093	0.243292	-20.6375	1.26487e-94	1.71987e-92
CPA2	4.15927	-3.35074	0.31155	-10.7551	5.60923e-27	3.98121e-26
CPLX2	8.16227	4.96374	0.787657	6.3019	2.9401e-10	8.19068e-10
CRHBP	73.5173	-4.03013	0.225844	-17.8447	3.17612e-71	1.55301e-69
CSAG1	1.87231	4.34212	0.9278	4.68002	2.86847e-06	5.99231e-06
CSAG2	1.2849	3.73706	0.978957	3.81739	0.000134873	0.00024508
CSAG3	7.86298	5.3523	0.552146	9.69362	3.20939e-22	1.7777e-21
CSF3	28.996	-5.22937	0.367766	-14.2193	6.95582e-46	1.15554e-44
CSMD3	3.84178	3.41992	0.58071	5.8892	3.88066e-09	1.00612e-08
CSN1S1	49.319	-6.52311	0.492765	-13.2378	5.30995e-40	6.94879e-39
CSN2	11.182	-7.90226	0.773431	-10.2171	1.66162e-24	1.03894e-23
CSN3	45.4014	-5.04751	0.536872	-9.4017	5.36899e-21	2.78436e-20
CST1	250.142	7.11813	0.376754	18.8933	1.29413e-79	8.92053e-78
CST2	21.0541	4.71791	0.311778	15.1322	9.92499e-52	2.15334e-50
CST4	27.1305	7.16313	0.39423	18.1699	8.93334e-74	4.85876e-72
CST5	25.6338	5.90609	0.628827	9.39224	5.87387e-21	3.04084e-20
CXADRP3	33.6619	3.40554	0.303999	11.2025	3.965e-29	3.17392e-28
CXCL10	669.759	3.70889	0.212267	17.4727	2.3112e-68	1.01285e-66
CXCL11	214.79	4.0968	0.22791	17.9755	3.02889e-72	1.56181e-70
CXCL2	281.578	-3.90055	0.204865	-19.0396	8.02001e-81	5.87503e-79
CXorf30	2.12653	3.57177	0.375347	9.51592	1.8011e-21	9.5782e-21
CXorf61	6.09298	3.96812	0.772036	5.13981	2.75014e-07	6.22885e-07
CYP1A1	46.7173	-4.26584	0.427272	-9.9839	1.79281e-23	1.06273e-22
CYP2B6	4.89635	3.56658	0.384069	9.28628	1.59772e-20	8.08512e-20
CYP2B7P1	1296.33	3.73093	0.321432	11.6072	3.78744e-31	3.32839e-30
CYP3A4	3.20981	-3.50309	0.277766	-12.6117	1.82041e-36	2.05451e-35
DACT2	50.931	-3.34902	0.212881	-15.7319	9.14358e-56	2.36969e-54
DCT	11.459	-3.7541	0.288599	-13.008	1.10191e-38	1.36634e-37
DEFB132	174.321	-4.51862	0.286966	-15.7462	7.29836e-56	1.89643e-54
DEPDC1	201.003	3.58251	0.173478	20.6511	9.55e-95	1.32325e-92
DES	337.002	-4.1536	0.265249	-15.6593	2.87219e-55	7.35725e-54
DGAT2	4666.02	-3.39071	0.210102	-16.1384	1.37101e-58	4.03219e-57
DIO1	156.783	3.80761	0.295091	12.9032	4.32012e-38	5.22945e-37
DLGAP5	209.668	3.53853	0.174832	20.2396	4.38717e-91	5.03434e-89
DLK1	134.396	-3.97787	0.401654	-9.90372	4.01072e-23	2.32334e-22
DLK2	56.699	-3.34877	0.196624	-17.0314	4.80733e-65	1.82476e-63
DPP6	31.0727	-4.14292	0.180646	-22.9339	2.13279e-116	1.11421e-113
DPT	4864.14	-3.39246	0.187744	-18.0696	5.52937e-73	2.91939e-71
DQX1	19.327	4.50458	0.304245	14.8058	1.34424e-49	2.67125e-48
DUSP13	4.3024	3.69444	0.359412	10.2791	8.75178e-25	5.55436e-24
E2F8	77.3147	3.59612	0.180534	19.9194	2.76325e-88	2.87204e-86
EDN3	142.644	-3.52731	0.319099	-11.054	2.09746e-28	1.61579e-27
EIF4E1B	1.61198	3.62141	0.611884	5.91845	3.2498e-09	8.46765e-09
ELANE	4.0436	-3.64987	0.267803	-13.6289	2.69482e-42	3.88508e-41
EMX1	19.4166	4.20732	0.337406	12.4696	1.09365e-35	1.18835e-34
ENTHD1	5.33347	3.54572	0.294786	12.0281	2.52824e-33	2.45071e-32
EPB42	25.6152	-5.20044	0.323843	-16.0585	4.98378e-58	1.42357e-56
EPHA8	9.1379	3.40487	0.361673	9.41422	4.76621e-21	2.47563e-20
EPO	7.23167	3.72338	0.342299	10.8776	1.47441e-27	1.08207e-26
EPR1	233.594	3.4195	0.189581	18.0371	9.96055e-73	5.21733e-71
EPYC	55.1289	6.90897	0.328163	21.0535	2.12494e-98	3.63657e-96
EXO1	169.58	3.73366	0.172757	21.6122	1.37789e-103	3.10838e-101
FABP4	17801	-4.81045	0.27017	-17.8053	6.43242e-71	3.09192e-69
FABP6	7.66013	5.28663	0.541495	9.76304	1.62213e-22	9.10192e-22
FAM180B	38.8266	-4.10438	0.273452	-15.0095	6.36081e-51	1.3405e-49
FAM196A	90.3863	3.44776	0.269449	12.7956	1.73565e-37	2.04245e-36
FAM196B	135.365	-3.56521	0.239246	-14.9019	3.20546e-50	6.56706e-49
FAM25A	4.22915	4.70152	0.555338	8.46605	2.53859e-17	1.08007e-16
FAM83D	261.572	3.69976	0.169348	21.847	8.29534e-106	2.11127e-103
FBN2	145.693	3.41424	0.21468	15.9039	5.95651e-57	1.61763e-55
FBXO40	2.78712	-3.81993	0.371826	-10.2734	9.28432e-25	5.88106e-24
FEZF2	2.34789	-3.50808	0.441862	-7.93932	2.033e-15	7.77185e-15
FGF5	2.8613	3.86138	0.374763	10.3035	6.79206e-25	4.34254e-24
FGFBP2	131.485	-4.14464	0.253829	-16.3284	6.19463e-60	1.91551e-58
FHL1	13807.1	-4.89186	0.210001	-23.2945	5.04262e-120	3.22923e-117
FIGF	360.682	-4.83109	0.202268	-23.8846	4.424e-126	4.39126e-123
FMO9P	1.68339	3.71395	0.457421	8.11932	4.68802e-16	1.86319e-15
FOSB	7180.68	-3.55938	0.215613	-16.5082	3.20322e-61	1.05457e-59
FOXJ1	52.2906	3.96186	0.2878	13.7661	4.07886e-43	6.12508e-42
FOXM1	627.36	3.55224	0.163962	21.6651	4.38428e-104	1.01206e-101
FRMD1	45.1567	-4.926	0.268298	-18.3602	2.7356e-75	1.59259e-73
FXYD1	298.522	-4.15439	0.200576	-20.7123	2.68324e-95	3.94575e-93
G0S2	2172.1	-4.32014	0.229327	-18.8383	3.66437e-79	2.46594e-77
GABRA3	5.56591	5.05611	0.572354	8.83389	1.01099e-18	4.62981e-18
GABRA4	3.7482	-3.76004	0.350063	-10.741	6.53068e-27	4.622e-26
GABRD	42.7349	3.52069	0.170103	20.6974	3.65333e-95	5.33279e-93
GABRQ	3.34425	4.51523	0.566874	7.96514	1.65039e-15	6.34461e-15
GAL3ST2	6.09685	4.47922	0.370723	12.0824	1.30848e-33	1.28913e-32
GATA4	8.09437	4.33852	0.496818	8.7326	2.48885e-18	1.1181e-17
GATA5	9.45931	4.04631	0.436746	9.26467	1.95685e-20	9.84525e-20
GBX2	1.18818	3.33766	0.396693	8.41372	3.97215e-17	1.67812e-16
GDF10	171.266	-3.52771	0.214868	-16.4181	1.42044e-60	4.53353e-59
GFAP	66.4254	-3.36161	0.225875	-14.8826	4.27637e-50	8.68931e-49
GJB2	626.062	4.60764	0.182119	25.3001	3.1822e-141	7.01922e-138
GLP2R	7.1301	-4.51652	0.356921	-12.6541	1.06178e-36	1.21419e-35
GLRA4	6.34719	-3.58749	0.277822	-12.9129	3.80592e-38	4.62677e-37
GLYAT	263.064	-5.48298	0.30587	-17.9258	7.41308e-72	3.74464e-70
GNAT3	1.70359	3.61292	1.02349	3.52999	0.000415571	0.000722979
GNG13	5.71357	5.55097	0.417086	13.3089	2.05404e-40	2.72572e-39
GPAM	6538.63	-4.17091	0.187571	-22.2365	1.52359e-109	4.65328e-107
GPD1	7812.46	-5.01502	0.275934	-18.1747	8.1832e-74	4.46299e-72
GPIHBP1	419.436	-3.65121	0.179319	-20.3615	3.67049e-92	4.3373e-90
GPR112	2.63757	-3.36861	0.344754	-9.77104	1.4991e-22	8.42824e-22
GPR115	16.0029	4.57971	0.353198	12.9664	1.89634e-38	2.33247e-37
GPR139	3.06947	4.11142	0.541094	7.59834	2.9995e-14	1.06656e-13
GPR144	28.5257	-4.68721	0.399083	-11.745	7.49663e-32	6.79868e-31
GPX3	10684.6	-3.64586	0.196079	-18.5939	3.60017e-77	2.23346e-75
GRIA2	209.09	3.36273	0.376332	8.93554	4.05184e-19	1.8913e-18
GRIA4	142.841	-3.73453	0.264624	-14.1126	3.17757e-45	5.16213e-44
GRM4	82.2439	5.79672	0.28998	19.99	6.72389e-89	7.10014e-87
GYG2	2980.83	-3.87144	0.210337	-18.4059	1.17766e-75	6.97881e-74
GYS2	32.508	-5.60439	0.365523	-15.3325	4.63697e-53	1.0642e-51
HAPLN1	52.5925	5.13802	0.286423	17.9386	5.8972e-72	2.98651e-70
HBA1	736.691	-4.67956	0.369669	-12.6588	1.00047e-36	1.14475e-35
HBA2	2083.18	-4.6476	0.259676	-17.8977	1.22879e-71	6.12912e-70
HBB	3163.74	-4.71704	0.266952	-17.67	7.14479e-70	3.29857e-68
HBG1	5.61013	-4.30478	0.40844	-10.5396	5.67478e-26	3.83052e-25
HBG2	4.83826	-4.36149	0.47272	-9.22637	2.79967e-20	1.39611e-19
HCN2	20.1993	4.46568	0.252629	17.6768	6.32478e-70	2.9268e-68
HEPACAM	141.543	-4.9108	0.281891	-17.4209	5.72323e-68	2.45925e-66
HEPN1	108.024	-4.6914	0.280051	-16.7519	5.48288e-63	1.94022e-61
HHATL	7.72883	-4.91057	0.340916	-14.404	4.88007e-47	8.51311e-46
HIF3A	171.419	-3.43094	0.236645	-14.4983	1.24272e-47	2.22057e-46
HIST1H2AM	8.50458	3.66475	0.234178	15.6494	3.3516e-55	8.53025e-54
HIST1H2BO	3.99523	4.36863	0.300888	14.5191	9.17161e-48	1.64923e-46
HIST1H3G	4.28064	3.67394	0.356569	10.3036	6.7882e-25	4.34147e-24
HIST1H3H	19.2578	3.86521	0.226483	17.0662	2.64729e-65	1.01983e-63
HIST2H3C	3.58329	3.44475	0.280901	12.2632	1.42712e-34	1.47712e-33
HJURP	176.917	3.58499	0.163771	21.8903	3.21682e-106	8.40266e-104
HORMAD1	16.1595	4.14494	0.51507	8.04732	8.46275e-16	3.30518e-15
HOXB13	51.4436	5.46047	0.521894	10.4628	1.28041e-25	8.4701e-25
HOXC12	2.53044	3.75847	0.515606	7.28942	3.11289e-13	1.04211e-12
HPD	20.3047	-3.84676	0.315624	-12.1878	3.61042e-34	3.66619e-33
HPSE2	33.2604	-3.3372	0.227743	-14.6534	1.28168e-48	2.40264e-47
HS3ST4	48.8538	-4.10919	0.287143	-14.3106	1.87865e-46	3.20678e-45
HSD17B13	106.305	-5.2026	0.246392	-21.1151	5.77868e-99	1.01521e-96
HSD17B6	70.3496	3.40508	0.137237	24.8117	6.69943e-136	1.10831e-132
HSPB6	4469.12	-4.45291	0.213393	-20.8672	1.06357e-96	1.67571e-94
HSPB7	1431.06	-5.12278	0.234797	-21.8179	1.56837e-105	3.94118e-103
HTR1D	12.0095	3.53907	0.212815	16.6298	4.2411e-62	1.44913e-60
IBSP	40.79	7.83222	0.338149	23.162	1.09983e-118	6.61634e-116
IGFBP6	998.745	-3.61371	0.154288	-23.4218	2.56515e-121	1.75598e-118
IGFL2	16.2186	3.80442	0.280235	13.5758	5.57082e-42	7.89378e-41
IGFL3	2.36911	4.45554	0.472602	9.42768	4.19266e-21	2.18287e-20
IL17B	34.29	-3.48908	0.24255	-14.385	6.42805e-47	1.11449e-45
IL19	4.61595	4.69617	0.517342	9.0775	1.11101e-19	5.35853e-19
IL20	60.8395	3.70302	0.318148	11.6393	2.60118e-31	2.30016e-30
INHBA	287.303	3.76355	0.14094	26.7033	4.30739e-157	2.13776e-153
INSM1	23.5362	3.36251	0.362939	9.26466	1.95695e-20	9.84525e-20
IQGAP3	436.431	3.94339	0.176356	22.3604	9.56836e-111	3.21951e-108
ITGA7	1838.34	-3.59197	0.194749	-18.4441	5.82091e-76	3.48063e-74
ITIH2	71.0951	-3.66309	0.368376	-9.94389	2.68156e-23	1.57219e-22
ITIH5	3582.79	-3.95806	0.169502	-23.3511	1.3442e-120	8.89501e-118
ITLN1	2.70534	-3.74707	0.525845	-7.12581	1.03467e-12	3.36231e-12
ITPKA	12.0129	3.51441	0.257204	13.6639	1.66742e-42	2.42681e-41
KCNA2	7.90987	-3.34004	0.24862	-13.4343	3.80705e-41	5.22305e-40
KCNA4	5.11385	-4.04704	0.330743	-12.2362	1.99108e-34	2.05015e-33
KCNE1	111.444	-3.57942	0.191354	-18.7057	4.44558e-78	2.87471e-76
KCNH1	91.0756	3.40132	0.214931	15.8252	2.08618e-56	5.55158e-55
KCNIP2	1499.76	-5.15996	0.244251	-21.1257	4.62087e-99	8.26428e-97
KCNJ16	88.7901	-4.11462	0.25243	-16.3001	9.86055e-60	3.03021e-58
KCNJ3	365.984	5.60687	0.37521	14.9433	1.72238e-50	3.57664e-49
KIAA0101	201.893	3.42912	0.150155	22.8372	1.95953e-115	8.84106e-113
KIAA0408	215.761	-4.27463	0.319133	-13.3945	6.51006e-41	8.84584e-40
KIAA1199	277.378	4.29992	0.192865	22.295	4.12779e-110	1.30071e-107
KIAA1239	36.7448	-3.56098	0.32294	-11.0268	2.83862e-28	2.16907e-27
KIF14	151.061	3.8246	0.185515	20.6161	1.96787e-94	2.63961e-92
KIF18B	118.311	3.51617	0.185118	18.9942	1.9036e-80	1.36921e-78
KIF1A	152.345	4.31942	0.36264	11.9111	1.03651e-32	9.79843e-32
KIF20A	347.406	3.54358	0.1721	20.5902	3.36053e-94	4.44755e-92
KIF2C	321.801	3.53651	0.162124	21.8136	1.72232e-105	4.27394e-103
KIF4A	338.251	4.22572	0.174453	24.2227	1.2824e-129	1.49754e-126
KISS1R	6.46472	3.84264	0.348708	11.0197	3.07232e-28	2.34583e-27
KLB	528.098	-4.31361	0.220638	-19.5506	4.07305e-85	3.62593e-83
KLF15	245.399	-3.43496	0.190218	-18.058	6.82907e-73	3.59604e-71
KLHL1	4.79917	5.29578	1.07744	4.91513	8.87252e-07	1.93175e-06
KLHL31	350.294	-3.73285	0.209254	-17.8389	3.52764e-71	1.71224e-69
KLK3	29.1318	-4.28527	0.403395	-10.623	2.32862e-26	1.60301e-25
KLKP1	3.32246	3.60142	0.288056	12.5025	7.23407e-36	7.92117e-35
KREMEN2	32.0736	3.97738	0.244823	16.246	2.3847e-59	7.19469e-58
KRT37	3.09291	4.06614	0.381254	10.6652	1.48105e-26	1.02984e-25
KY	89.2108	-3.44116	0.232966	-14.7711	2.24958e-49	4.40421e-48
LALBA	31.2045	-3.34665	0.662856	-5.04884	4.44508e-07	9.92506e-07
LEP	3882.18	-6.00073	0.315199	-19.0379	8.28202e-81	6.04465e-79
LGALS12	656.69	-4.14699	0.283047	-14.6513	1.32216e-48	2.47618e-47
LGALS9B	5.17816	5.08349	0.535767	9.48824	2.34978e-21	1.2403e-20
LHCGR	12.1553	-4.92167	0.352094	-13.9783	2.11512e-44	3.3431e-43
LHFPL5	3.84544	3.4981	0.355363	9.84373	7.29566e-23	4.16907e-22
LHX1	2.21424	4.21339	0.825844	5.10192	3.36229e-07	7.56267e-07
LHX2	5.44498	4.17217	0.319184	13.0714	4.79869e-39	6.03316e-38
LIN28A	4.82357	3.87848	0.734397	5.28117	1.2836e-07	2.97549e-07
LIPE	4550.13	-4.477	0.225741	-19.8324	1.56374e-87	1.56784e-85
LOC100133920	1.47886	-3.76566	0.496209	-7.58886	3.22735e-14	1.14491e-13
LOC152225	10.6972	3.43742	0.332498	10.3382	4.73575e-25	3.05142e-24
LOC283392	207.176	-4.82883	0.321892	-15.0014	7.18973e-51	1.51358e-49
LOC283867	10.0509	5.06354	0.267805	18.9076	9.87389e-80	6.85372e-78
LOC388387	1.18179	-3.46253	0.259172	-13.36	1.03614e-40	1.39359e-39
LOC55908	32.6023	-4.96543	0.314739	-15.7764	4.52489e-56	1.18351e-54
LOC572558	8.31687	-3.93136	0.227734	-17.2629	8.94537e-67	3.68431e-65
LOC642597	1.35804	-3.63458	0.355474	-10.2246	1.53897e-24	9.64075e-24
LOC645323	7.95002	4.1866	0.48779	8.58278	9.2605e-18	4.04309e-17
LOC647309	1.89223	-3.57451	0.361404	-9.89063	4.57149e-23	2.64355e-22
LOC728264	1112.23	-3.77843	0.152827	-24.7237	5.9535e-135	9.09145e-132
LOC729467	3.31914	-4.83889	0.393979	-12.2821	1.12997e-34	1.17385e-33
LOC84740	30.6813	3.38121	0.272965	12.387	3.07447e-35	3.27789e-34
LPL	12307.5	-4.38314	0.22329	-19.6298	8.61071e-86	7.87741e-84
LPPR5	4.07256	4.03203	0.350927	11.4897	1.48704e-30	1.26698e-29
LRRC15	2173.4	4.19025	0.176178	23.7842	4.8711e-125	4.60482e-122
LRRC3B	18.2065	-4.10884	0.183955	-22.3361	1.64848e-110	5.45426e-108
LRRN4CL	262.232	-3.34214	0.16537	-20.2101	7.97426e-91	9.04601e-89
LRTM2	14.9718	5.51155	0.439282	12.5467	4.1422e-36	4.60162e-35
LST-3TM12	13.4465	-6.48438	0.610005	-10.6301	2.15985e-26	1.4888e-25
LYVE1	1116.54	-4.72593	0.20656	-22.8792	7.48603e-116	3.5384e-113
MAGEA1	5.02041	5.25389	0.653944	8.03415	9.42291e-16	3.67295e-15
MAGEA2	4.12387	4.82764	0.878554	5.49498	3.90759e-08	9.43945e-08
MAGEA3	20.9933	6.56741	0.905604	7.25197	4.10759e-13	1.36819e-12
MAGEA4	3.08537	3.44885	0.627715	5.49429	3.92296e-08	9.47544e-08
MAGEA6	22.3162	6.66024	0.906247	7.34926	1.99312e-13	6.75442e-13
MAGEB2	1.89181	3.44882	0.697201	4.94666	7.5498e-07	1.65156e-06
MAGEC2	1.67308	3.47065	0.834577	4.15858	3.20236e-05	6.14591e-05
MAP1LC3C	55.6354	-3.52701	0.20273	-17.3976	8.61017e-68	3.69177e-66
2021-03-04	6.92408	4.21189	0.308617	13.6476	2.08529e-42	3.01289e-41
MASP1	88.8071	-3.93049	0.22177	-17.7233	2.77097e-70	1.29434e-68
MELK	223.399	3.7937	0.17742	21.3825	1.94291e-101	3.89602e-99
MESTIT1	17.0892	-3.89149	0.189916	-20.4906	2.61172e-93	3.28151e-91
MLXIPL	337.261	-3.90799	0.229279	-17.0447	3.82728e-65	1.46395e-63
MMP10	72.6709	4.5036	0.287693	15.6542	3.10957e-55	7.94481e-54
MMP11	5290.07	6.49854	0.167631	38.7669	0	0
MMP13	498.759	6.86472	0.312939	21.9363	1.16999e-106	3.13872e-104
MMP1	406.897	6.92335	0.31806	21.7674	4.7272e-105	1.14444e-102
MRAP	249.654	-5.07177	0.342435	-14.8109	1.2455e-49	2.47752e-48
MS4A15	36.0576	4.55246	0.443989	10.2536	1.14061e-24	7.18835e-24
MS4A8B	12.3507	4.15672	0.398381	10.4341	1.73332e-25	1.14167e-24
MSLN	116.833	3.58874	0.401056	8.94823	3.61237e-19	1.69254e-18
MSMB	99.3742	3.42416	0.322572	10.6152	2.53288e-26	1.73929e-25
MUC21	1.50704	3.3964	0.511536	6.6396	3.14527e-11	9.29581e-11
MUC2	10.8685	4.85669	0.539587	9.00075	2.24183e-19	1.06115e-18
MYBL2	606.742	3.80797	0.197427	19.288	6.77968e-83	5.40523e-81
MYEOV	205.096	-3.3718	0.219339	-15.3726	2.50023e-53	5.79167e-52
MYH11	8097.36	-3.42904	0.169007	-20.2893	1.5983e-91	1.84474e-89
MYH1	31.0405	-5.17572	0.30512	-16.9629	1.54501e-64	5.73299e-63
MYOC	341.41	-6.80209	0.356503	-19.08	3.69989e-81	2.76128e-79
MYOM1	353.872	-3.78359	0.173479	-21.81	1.86273e-105	4.56531e-103
MYT1	28.0844	5.17572	0.32794	15.7825	4.10316e-56	1.07604e-54
NAT1	2465.29	3.87	0.23555	16.4296	1.17345e-60	3.78172e-59
NBPF6	25.9175	3.54816	0.405987	8.73959	2.33952e-18	1.05339e-17
NCRNA00052	17.2628	7.04573	0.623902	11.293	1.42115e-29	1.15721e-28
NDC80	185.616	3.43586	0.160561	21.3991	1.36161e-101	2.75822e-99
NDST4	3.52423	4.31995	0.781391	5.52854	3.2291e-08	7.85011e-08
NEIL3	36.9643	3.66529	0.181606	20.1827	1.38882e-90	1.55767e-88
NEK2	308.044	4.41175	0.175568	25.1284	2.435e-139	4.83395e-136
NELL2	723.359	3.74951	0.237967	15.7565	6.19998e-56	1.61313e-54
NEURL	134.657	3.50848	0.24367	14.3985	5.28735e-47	9.19129e-46
NKAIN1	596.701	4.33918	0.270295	16.0535	5.40422e-58	1.53923e-56
NKX2-2	6.88261	4.86224	0.658388	7.38507	1.52375e-13	5.19572e-13
NMUR1	72.7266	-3.92883	0.196246	-20.02	3.68998e-89	3.98117e-87
NMU	11.4333	5.0914	0.447945	11.3661	6.16697e-30	5.12246e-29
NNAT	240.22	-3.42967	0.248812	-13.7842	3.17178e-43	4.7774e-42
NPR1	1284.21	-3.53711	0.163061	-21.6919	2.44498e-104	5.77831e-102
NPY2R	155.602	-4.52681	0.384825	-11.7633	6.034e-32	5.49481e-31
NUF2	197.205	3.99433	0.169291	23.5946	4.38311e-123	3.34667e-120
NXNL1	2.71743	-3.72081	0.303081	-12.2766	1.20936e-34	1.25435e-33
NXPH1	52.6194	3.72604	0.447561	8.32521	8.41794e-17	3.48952e-16
OR2B6	2.11578	4.14552	0.331094	12.5207	5.75339e-36	6.34183e-35
ORM1	39.465	4.50187	0.405133	11.1121	1.09569e-28	8.55694e-28
ORM2	21.6947	3.85235	0.443256	8.69103	3.59183e-18	1.60236e-17
OVCH2	10.672	-3.95825	0.283792	-13.9477	3.24881e-44	5.10248e-43
OXTR	2638.85	-4.45927	0.210585	-21.1757	1.60155e-99	2.94389e-97
P2RX6	17.815	-3.39229	0.233758	-14.512	1.01768e-47	1.82667e-46
PAK7	46.7093	-3.43372	0.249564	-13.7589	4.50488e-43	6.74442e-42
PAMR1	764.614	-3.52146	0.144875	-24.3069	1.65693e-130	2.19289e-127
PAPPA2	25.7116	-3.66454	0.215855	-16.9769	1.21809e-64	4.53686e-63
PAX7	11.3171	4.28555	0.627729	6.82707	8.66671e-12	2.66004e-11
PBK	177.982	3.57999	0.175819	20.3618	3.64879e-92	4.3373e-90
PCK1	932.608	-4.93078	0.323382	-15.2476	1.70887e-52	3.82032e-51
PCOLCE2	1420.62	-4.64624	0.263494	-17.6332	1.36978e-69	6.25123e-68
PDE1C	109.905	-3.32781	0.182951	-18.1896	6.23399e-74	3.42818e-72
PDE3B	1096.06	-3.53427	0.226035	-15.636	4.14041e-55	1.05109e-53
PDK4	6770.53	-3.44667	0.192032	-17.9484	4.93538e-72	2.50581e-70
PENK	90.3899	-3.73446	0.274705	-13.5944	4.32081e-42	6.17543e-41
PFKFB1	138.093	-3.6634	0.248095	-14.7661	2.42307e-49	4.71597e-48
PGA3	15.3972	-5.00804	0.311841	-16.0596	4.89647e-58	1.40065e-56
PGA4	1.50292	-3.88173	0.574081	-6.76164	1.36439e-11	4.13335e-11
PGA5	1.63965	-3.79708	0.408598	-9.29296	1.50051e-20	7.60483e-20
PI16	1328.05	-3.77287	0.270314	-13.9574	2.83691e-44	4.46971e-43
PITX1	322.144	3.69194	0.230233	16.0357	7.19919e-58	2.04169e-56
PKD1L2	90.972	-3.36702	0.216691	-15.5383	1.90842e-54	4.71804e-53
PKHD1L1	72.1067	-3.69144	0.245164	-15.057	3.10376e-51	6.60405e-50
PKMYT1	182.239	3.92095	0.188429	20.8086	3.61502e-96	5.65082e-94
PLAC1	13.8623	4.91104	0.278417	17.6391	1.23357e-69	5.64259e-68
PLAC9	416.082	-3.53801	0.185484	-19.0745	4.11571e-81	3.0503e-79
PLIN1	12120.4	-4.99023	0.272727	-18.2976	8.65431e-75	4.95116e-73
PLIN4	21924.8	-5.28072	0.262189	-20.1409	3.23105e-90	3.57833e-88
PLK1	331.359	3.53247	0.155957	22.6503	1.38469e-113	5.28633e-111
POTEC	1.64983	3.98347	0.757088	5.26156	1.42835e-07	3.29908e-07
PPAPDC1A	91.1861	5.48113	0.237238	23.1039	4.23045e-118	2.47009e-115
PPBP	3.49369	-3.32344	0.424691	-7.82555	5.05435e-15	1.88395e-14
PPP1R1A	1811.39	-3.61993	0.261328	-13.8521	1.23576e-43	1.8871e-42
PPP2R2C	296.791	3.82874	0.216811	17.6593	8.62531e-70	3.96365e-68
PRAME	364.917	5.57708	0.397599	14.0269	1.06732e-44	1.70875e-43
PRG4	959.401	-3.50217	0.303554	-11.5372	8.56591e-31	7.40315e-30
PROK1	15.3466	-3.50883	0.297222	-11.8054	3.65883e-32	3.37681e-31
PROL1	262.933	-3.912	0.433285	-9.0287	1.73728e-19	8.28057e-19
PRRT4	103.969	-3.68259	0.238884	-15.4158	1.28172e-53	2.99349e-52
PSAPL1	3.51906	5.00626	0.975626	5.13133	2.87698e-07	6.49994e-07
PVALB	86.107	4.66327	0.377649	12.3482	4.98302e-35	5.25906e-34
PYDC1	59.7535	4.86858	0.423706	11.4904	1.4735e-30	1.25636e-29
PYGM	107.408	-3.91633	0.193983	-20.189	1.22306e-90	1.37956e-88
RAD21L1	1.78575	3.74166	0.682962	5.47858	4.28746e-08	1.03182e-07
RBP4	2677.6	-4.32013	0.282572	-15.2886	9.11203e-53	2.06262e-51
RDH16	42.8217	3.46617	0.217318	15.9498	2.85885e-57	7.90443e-56
RDH5	549.57	-4.50822	0.217157	-20.7602	9.91685e-96	1.48022e-93
RDM1	8.66648	3.37733	0.223952	15.0806	2.17298e-51	4.6535e-50
RERGL	123.884	-3.38342	0.203347	-16.6386	3.66079e-62	1.253e-60
RHOXF1	6.66526	-3.76798	0.244976	-15.381	2.19616e-53	5.0992e-52
RIMS4	453.151	3.55803	0.253838	14.0169	1.22798e-44	1.96279e-43
RNF186	19.2349	-3.886	0.262519	-14.8028	1.40544e-49	2.78174e-48
RPE65	3.58315	-3.76803	0.3382	-11.1414	7.88427e-29	6.1963e-28
RRM2	787.985	3.70631	0.176647	20.9814	9.69629e-98	1.64522e-95
RTBDN	13.2592	6.51286	0.441717	14.7444	3.34107e-49	6.45203e-48
RXRG	25.7532	-3.67854	0.256134	-14.3618	8.98816e-47	1.5489e-45
S100A7A	37.5139	6.61919	0.640803	10.3295	5.18173e-25	3.33553e-24
S100A7	325.454	6.68932	0.491192	13.6185	3.1071e-42	4.46002e-41
S100P	923.493	5.43044	0.308776	17.587	3.09754e-69	1.39439e-67
SAA2	2199.61	-3.66288	0.272705	-13.4317	3.94424e-41	5.40379e-40
SCARA5	1083.78	-4.90875	0.257449	-19.0669	4.75587e-81	3.5098e-79
SCN4A	275.092	-3.55852	0.205224	-17.3397	2.35967e-67	9.92461e-66
SCT	4.55491	5.00285	0.294068	17.0126	6.62864e-65	2.49698e-63
SDPR	1729.73	-3.65102	0.171273	-21.3169	7.90808e-101	1.48105e-98
SEL1L2	6.2213	-3.67288	0.377453	-9.73068	2.23101e-22	1.24515e-21
SGCG	107.343	-3.7696	0.28575	-13.1919	9.76461e-40	1.26202e-38
SGK2	125.793	-3.46403	0.234547	-14.7691	2.31937e-49	4.53636e-48
SGOL1	63.3656	3.59104	0.173634	20.6816	5.07219e-95	7.24411e-93
SIX3	26.929	3.48419	0.320857	10.859	1.80754e-27	1.31827e-26
SKA1	92.323	3.38319	0.15191	22.2711	7.05017e-110	2.18687e-107
SLC19A3	1660.52	-4.32337	0.27619	-15.6536	3.14053e-55	8.0136e-54
SLC22A12	6.25025	-5.1498	0.38219	-13.4745	2.21069e-41	3.06043e-40
SLC24A2	14.8868	5.80216	0.302128	19.2043	3.40794e-82	2.62226e-80
SLC2A4	417.307	-4.51588	0.22633	-19.9526	1.422e-88	1.48577e-86
SLC30A8	570.203	5.88322	0.434703	13.5339	9.86475e-42	1.38497e-40
SLC36A2	1.51451	-3.3448	0.349395	-9.57309	1.03753e-21	5.58944e-21
SLC5A8	78.858	3.73588	0.437013	8.54867	1.2451e-17	5.40631e-17
SLC6A4	144.997	4.47448	0.328846	13.6066	3.65915e-42	5.23731e-41
SLC7A10	236.902	-4.9349	0.296921	-16.6202	4.97566e-62	1.69428e-60
SLCO1A2	41.2389	-3.91817	0.332585	-11.7809	4.89438e-32	4.4817e-31
SMR3B	23.6468	-3.3489	0.471166	-7.10768	1.18011e-12	3.82552e-12
SMYD1	213.847	-4.47715	0.301688	-14.8403	8.03823e-50	1.6135e-48
SORBS1	7622.85	-3.47454	0.167514	-20.7418	1.45307e-95	2.15272e-93
SPC24	13.2058	3.52992	0.205108	17.21	2.2325e-66	8.98976e-65
SPDYC	16.8973	6.89867	0.716106	9.63359	5.76764e-22	3.14041e-21
SPINK4	1.22961	3.48545	0.658215	5.2953	1.18821e-07	2.76113e-07
STAB2	49.9823	-3.83177	0.238403	-16.0726	3.96797e-58	1.13997e-56
SULT1C3	16.0832	-8.82453	0.804173	-10.9734	5.12935e-28	3.87031e-27
SYT13	967.545	5.32903	0.312339	17.0617	2.86328e-65	1.09946e-63
SYT5	6.09208	4.14245	0.381849	10.8484	2.02898e-27	1.47544e-26
TCL1B	1.86154	3.45786	0.548886	6.29978	2.98069e-10	8.30026e-10
TDO2	43.1258	3.96912	0.238225	16.6613	2.50724e-62	8.64126e-61
TEX19	3.31406	4.33703	0.39151	11.0777	1.60983e-28	1.2474e-27
TFR2	33.2021	3.68811	0.200129	18.4287	7.73771e-76	4.61288e-74
TIMP4	1072.66	-4.04951	0.261419	-15.4905	4.02268e-54	9.72696e-53
TLX1	11.2819	5.13189	0.492321	10.4239	1.92961e-25	1.26843e-24
TLX3	2.0173	4.36282	1.10696	3.94127	8.10528e-05	0.000150253
TMEM132C	582.271	-4.45434	0.251484	-17.7123	3.37275e-70	1.57173e-68
TMEM145	26.5258	4.0471	0.274218	14.7587	2.70496e-49	5.24916e-48
TMEM151A	5.07623	3.91275	0.355283	11.0131	3.30597e-28	2.51843e-27
TMEM215	12.6704	4.71117	0.363535	12.9593	2.08105e-38	2.55492e-37
TNMD	143.418	-4.81781	0.244503	-19.7045	1.97328e-86	1.85657e-84
TNNI3	9.35687	4.26689	0.407481	10.4714	1.16934e-25	7.7638e-25
TNNT1	184.439	4.24768	0.287647	14.767	2.39164e-49	4.66392e-48
TNNT3	78.1633	-3.75527	0.26019	-14.4328	3.21744e-47	5.65744e-46
TNXB	5362.7	-3.90676	0.19098	-20.4563	5.27619e-93	6.50577e-91
TOP2A	2238.15	3.75958	0.191847	19.5968	1.64611e-85	1.49217e-83
TPX2	925.388	3.60257	0.14445	24.9399	2.74639e-137	4.95649e-134
TRDN	57.4322	-4.60051	0.324762	-14.1658	1.49134e-45	2.44679e-44
TRHDE	70.132	-3.61195	0.28654	-12.6054	1.9722e-36	2.22077e-35
TROAP	133.271	3.6411	0.17184	21.1888	1.21088e-99	2.24657e-97
TRPA1	65.5251	5.69275	0.320854	17.7425	1.96925e-70	9.28586e-69
TRPM3	5.54315	-3.59981	0.220412	-16.3322	5.8255e-60	1.807e-58
TSLP	52.8391	-3.49604	0.144091	-24.2628	4.84773e-130	6.01482e-127
TUBA3D	56.9946	3.43535	0.309152	11.1121	1.095e-28	8.5549e-28
TUSC5	2996.65	-4.86576	0.307879	-15.8041	2.91406e-56	7.72363e-55
TYRP1	12.79	3.4601	0.350803	9.86338	5.9995e-23	3.44325e-22
UBE2C	368.574	4.0435	0.177738	22.7498	1.44117e-114	5.96043e-112
UHRF1	257.296	3.52064	0.169381	20.7853	5.88229e-96	8.98272e-94
VGF	8.29827	4.34807	0.33663	12.9165	3.63414e-38	4.42065e-37
VIT	283.009	-3.52273	0.203879	-17.2785	6.82494e-67	2.82858e-65
VSTM2A	76.5161	5.25923	0.50526	10.409	2.25691e-25	1.4782e-24
WBSCR28	2.65995	4.20212	0.29427	14.2798	2.92303e-46	4.92597e-45
WIF1	312.405	-3.7345	0.35603	-10.4893	9.67736e-26	6.45331e-25
WISP1	230.221	3.97948	0.150763	26.3955	1.54259e-153	6.12471e-150
WIT1	9.14859	5.02521	0.406126	12.3735	3.63415e-35	3.86009e-34
WT1	84.1687	5.30484	0.361376	14.6796	8.71312e-49	1.64267e-47
ZIC5	8.88064	3.55758	0.420503	8.4603	2.6668e-17	1.13365e-16
ZNF716	1.76536	3.43417	0.883855	3.88544	0.000102145	0.000187583

## Sheet: DEGs_DA
	baseMean	log2FoldChange	lfcSE	stat	pvalue	padj
AASDHPPT	888.774	0.192841	0.0501329	3.8466	0.000119769	0.00564217
ABCC12	30.3591	-1.07863	0.287048	-3.75766	0.000171507	0.00729972
ACADL	16.3225	-1.004	0.231207	-4.34243	1.40917e-05	0.00120509
ACP5	1673.36	-0.477148	0.102519	-4.65426	3.2515e-06	0.00037815
ACTG2	1115.31	-0.862385	0.189609	-4.54824	5.40962e-06	0.000565518
ADAM29	5.34606	-1.84583	0.321307	-5.74475	9.20596e-09	3.17231e-06
ADAMTS8	39.7166	-0.790939	0.169803	-4.65797	3.19347e-06	0.00037815
ADCYAP1	32.5858	0.751469	0.201672	3.72619	0.000194395	0.00803843
ADH7	3.09719	-3.76438	0.861488	-4.36963	1.24459e-05	0.00110973
ADK	421.242	0.199195	0.0508273	3.91906	8.88964e-05	0.00464658
ADRA1D	7.03144	-0.680472	0.153191	-4.44197	8.91395e-06	0.000837731
ADRB1	23.9811	-1.33596	0.202058	-6.61176	3.79786e-11	3.03939e-08
AKAP14	2.35549	-1.52082	0.398028	-3.82089	0.000132972	0.00604974
AKR1C1	278.921	-0.701296	0.17566	-3.99236	6.54201e-05	0.00378055
AKR1E2	37.7975	0.555341	0.152343	3.64532	0.000267054	0.0099387
ALB	134.896	1.09376	0.251149	4.355	1.33064e-05	0.00116795
ALDH3A1	26.2428	-2.05067	0.247616	-8.28165	1.21481e-16	3.64739e-13
ALOX15B	644.756	-1.10417	0.209986	-5.25828	1.45405e-07	3.07466e-05
AMY1A	33.2464	-1.29693	0.253487	-5.11638	3.1146e-07	5.36633e-05
ANKRD2	3.95243	-0.961057	0.186433	-5.15497	2.53668e-07	4.53871e-05
ANKRD58	20.173	-0.333395	0.0912396	-3.65405	0.000258132	0.0097752
ANO7	35.3445	-0.691264	0.130192	-5.30956	1.09889e-07	2.40567e-05
ANXA8L2	126.712	-1.05828	0.220101	-4.80816	1.52325e-06	0.000198214
AP3M2	742.599	0.292402	0.0742161	3.93987	8.15274e-05	0.00435451
APOBEC3D	95.099	-0.348078	0.0954247	-3.64767	0.000264629	0.00986816
APOD	7978.95	-0.854712	0.184139	-4.64168	3.45591e-06	0.00039696
ARC	59.2911	-0.822283	0.189378	-4.34202	1.41182e-05	0.00120509
ARPP21	3.42579	-1.47027	0.331745	-4.43192	9.33988e-06	0.000868982
ATG4A	349.568	0.168581	0.042201	3.99472	6.47708e-05	0.00375469
ATP1A2	72.3884	-0.748864	0.18221	-4.10989	3.95849e-05	0.0026307
ATP2B2	23.5972	-0.765374	0.200227	-3.82253	0.000132089	0.00602561
ATP6V1B1	548.381	-0.703735	0.168183	-4.18433	2.86003e-05	0.0020548
ATP8A2	41.599	0.770694	0.189359	4.07003	4.70078e-05	0.00300645
BAMBI	1809.85	0.594536	0.136071	4.36931	1.24642e-05	0.00110973
BCAN	25.4005	-0.799695	0.173067	-4.62072	3.82415e-06	0.000426107
BCAR4	3.46137	-1.56174	0.42476	-3.67675	0.000236221	0.00924385
BCL2A1	98.4964	-0.735709	0.136775	-5.37896	7.4918e-08	1.76465e-05
BCL2L14	40.2123	-0.969291	0.176711	-5.48518	4.13049e-08	1.1303e-05
BDNF	17.1799	-0.894468	0.179093	-4.99444	5.90053e-07	9.14976e-05
BEX1	247.693	-1.35387	0.281507	-4.80937	1.51406e-06	0.000198214
BMP3	6.49371	-1.05845	0.251646	-4.20609	2.59825e-05	0.00189601
BMPER	25.8765	-0.620638	0.168907	-3.67444	0.000238371	0.00926015
BNC1	18.9423	-0.792746	0.196949	-4.02513	5.69434e-05	0.00341807
C10orf131	0.942794	0.581762	0.113508	5.12529	2.97073e-07	5.1663e-05
C10orf18	2528.05	0.310954	0.0764932	4.06512	4.8008e-05	0.00302824
C10orf90	14.6215	-0.922938	0.233307	-3.9559	7.62482e-05	0.00419914
C11orf35	55.8587	-0.427045	0.113389	-3.7662	0.000165751	0.00713958
C11orf67	388.78	-0.373083	0.0947045	-3.93944	8.16704e-05	0.00435451
C14orf79	359.463	-0.269452	0.0696788	-3.86706	0.000110156	0.00533839
C19orf36	27.4722	-0.509189	0.118365	-4.30186	1.69369e-05	0.00137351
C19orf77	3.77517	-0.718095	0.158932	-4.51827	6.23483e-06	0.000640982
C1orf111	3.24615	-0.778211	0.196496	-3.96043	7.48142e-05	0.00416809
C1orf226	887.782	-0.432306	0.110679	-3.90596	9.38533e-05	0.00478472
C1orf92	2.36423	-1.30613	0.33016	-3.95606	7.61969e-05	0.00419914
C20orf85	10.6176	-1.80801	0.490659	-3.68485	0.000228833	0.0090406
C2orf14	9.64422	-1.67685	0.360158	-4.65586	3.22633e-06	0.00037815
C2orf39	6.18534	-0.894989	0.232101	-3.85603	0.000115244	0.00548456
C2orf40	73.0653	-0.790655	0.208001	-3.8012	0.000143996	0.0063797
C2orf71	2.33428	-1.07305	0.291585	-3.68006	0.000233179	0.00919278
C2orf82	24.1378	-1.09163	0.275955	-3.95582	7.62741e-05	0.00419914
C6orf103	1.59871	-1.40165	0.316824	-4.42406	9.68624e-06	0.000892285
C6orf138	14.9635	0.663371	0.121095	5.47811	4.29892e-08	1.15934e-05
C6orf15	25.1092	-0.980848	0.267168	-3.67128	0.000241338	0.00933485
C6orf223	20.8366	-1.11125	0.235496	-4.71875	2.37301e-06	0.000290506
C7orf57	3.81294	-1.21926	0.28962	-4.20986	2.5553e-05	0.00187201
CA2	1242.65	-1.06513	0.167919	-6.34315	2.25115e-10	1.23204e-07
CA6	10.4513	-2.13778	0.51389	-4.16001	3.18239e-05	0.0022179
CALML3	310.001	-0.965721	0.233957	-4.12778	3.66284e-05	0.0024695
CALY	2.13512	-1.59041	0.354741	-4.48331	7.34947e-06	0.000730308
CAMSAP1	935.622	0.176269	0.0447995	3.93462	8.33276e-05	0.004405
CCDC151	34.2343	-0.723332	0.161433	-4.4807	7.43977e-06	0.000730308
CCDC40	203.591	-0.372291	0.0999876	-3.72337	0.000196579	0.00807495
CCDC42B	7.60319	-0.672828	0.167935	-4.00649	6.16284e-05	0.00364058
CCDC57	560.64	-0.29937	0.0747623	-4.00429	6.22049e-05	0.003663
CCDC74A	835.625	-0.77126	0.154344	-4.99701	5.82265e-07	9.10487e-05
CCL18	172.344	-0.899334	0.192353	-4.67543	2.93335e-06	0.000352154
CCL5	963.493	-0.525533	0.131304	-4.00242	6.26976e-05	0.00368037
CCNA1	21.9378	-1.30046	0.182205	-7.13734	9.51519e-13	1.18039e-09
CCNI2	36.5971	-0.582614	0.154934	-3.76039	0.000169649	0.00724043
CD177	85.3277	-1.3573	0.240994	-5.63208	1.78048e-08	5.6058e-06
CD19	36.5721	-1.05047	0.240583	-4.36636	1.26335e-05	0.00111945
CD27	182.379	-0.549836	0.143646	-3.82772	0.000129335	0.00596251
CD52	434.16	-0.558815	0.127201	-4.39318	1.11703e-05	0.00102393
CD74	41155.1	-0.361328	0.0905618	-3.98985	6.61146e-05	0.00380885
CDC20B	97.0665	-1.95205	0.331234	-5.89325	3.78665e-09	1.46796e-06
CDH18	5.42954	-2.30274	0.445785	-5.16558	2.39701e-07	4.3325e-05
CDH19	19.6497	-2.04976	0.393947	-5.20315	1.95942e-07	3.79802e-05
CDH22	6.63098	-0.875125	0.224532	-3.89755	9.71701e-05	0.00488687
CDH2	187.955	-0.678113	0.1569	-4.32193	1.5467e-05	0.00128772
CDHR4	8.45047	-1.86498	0.344522	-5.41322	6.19014e-08	1.51572e-05
CDX1	7.62902	-0.598988	0.122459	-4.89133	1.00158e-06	0.000139085
CEACAM5	1410.73	1.00101	0.257271	3.89086	9.9889e-05	0.0049966
CEL	57.4736	1.1073	0.168972	6.55317	5.63278e-11	3.88203e-08
CES1	252.255	-0.60769	0.155635	-3.90459	9.43862e-05	0.00479874
CES4	5.09019	-0.942502	0.218531	-4.3129	1.61127e-05	0.00132746
CFD	674.475	-0.646577	0.161307	-4.00837	6.11395e-05	0.0036232
CGA	216.411	-3.33294	0.398713	-8.35926	6.31148e-17	2.34888e-13
CHGA	158.573	-4.12168	0.435856	-9.45651	3.18408e-21	5.92494e-17
CHRM3	28.2964	-0.746551	0.198173	-3.76717	0.000165111	0.00712852
CHRNA9	20.814	-2.70977	0.321348	-8.43251	3.38336e-17	1.57394e-13
CITED1	95.5635	-1.09192	0.201714	-5.41321	6.19061e-08	1.51572e-05
CLCNKB	3.46901	-0.640104	0.174133	-3.67596	0.000236958	0.00924385
CLDN10	14.1144	-1.48083	0.259722	-5.70158	1.18703e-08	3.94432e-06
CLEC18A	12.4999	-0.54343	0.135095	-4.02258	5.75639e-05	0.00343317
CLEC18C	1.45946	-0.901811	0.238066	-3.78807	0.00015182	0.00667865
CLEC4E	36.4738	-0.597231	0.159447	-3.74565	0.000179928	0.00756796
CLEC6A	2.04982	-1.0812	0.277277	-3.89935	9.64497e-05	0.00486378
COL11A2	54.8196	-1.82967	0.207145	-8.8328	1.02089e-18	9.49833e-15
COL7A1	348.013	-0.568526	0.140741	-4.03952	5.35612e-05	0.00326675
COL9A1	15.5437	-2.36546	0.351576	-6.72816	1.71824e-11	1.47076e-08
COL9A3	188.121	-1.21046	0.201201	-6.01619	1.78566e-09	7.5517e-07
COX6B2	17.3362	-1.02054	0.200896	-5.07993	3.77579e-07	6.32972e-05
CPB1	16063.9	-1.60365	0.352119	-4.55429	5.2563e-06	0.000555734
CR1L	2.15656	-0.94107	0.220623	-4.26552	1.99436e-05	0.00154629
CSAG2	7.38619	-2.36256	0.603273	-3.91623	8.99435e-05	0.00467505
CST4	80.6488	-1.55667	0.237499	-6.55445	5.5847e-11	3.88203e-08
CST7	127.528	-0.46071	0.122403	-3.76389	0.000167293	0.00717277
CTAG1B	12.7722	-3.16869	0.492387	-6.43537	1.2317e-10	7.16234e-08
CTAG2	3.80172	-2.71587	0.695092	-3.90721	9.33676e-05	0.00477304
CUX2	32.6225	-1.37634	0.218868	-6.28845	3.2066e-10	1.65745e-07
CXCL13	843.007	-1.26329	0.218298	-5.78699	7.16596e-09	2.56431e-06
CXCL1	43.2151	-1.00589	0.213108	-4.72009	2.35736e-06	0.000290502
CXCL5	22.3769	-1.33024	0.250112	-5.31858	1.04578e-07	2.31665e-05
CXCL6	7.63984	-1.02735	0.252375	-4.07072	4.68679e-05	0.00300645
CXCL9	2317.41	-0.65949	0.172189	-3.83003	0.000128129	0.00593092
CXCR6	91.159	-0.488598	0.12927	-3.77968	0.000157031	0.00684619
CYP24A1	25.6047	-1.30786	0.259863	-5.0329	4.8311e-07	7.81714e-05
CYP2A6	339.942	-1.28824	0.347001	-3.71249	0.000205229	0.00832409
CYP2W1	1.09513	-1.73581	0.385266	-4.50549	6.62196e-06	0.000666062
CYP4A11	5.12579	-0.82372	0.224078	-3.67604	0.000236885	0.00924385
CYP4F12	27.9048	-0.891796	0.208241	-4.28251	1.84796e-05	0.00146952
CYP4F3	14.912	-0.985432	0.242257	-4.06772	4.74753e-05	0.00301508
CYP4F8	162.459	-1.32087	0.319526	-4.13384	3.56754e-05	0.00243167
CYTH1	1031.54	-0.202826	0.0502287	-4.03806	5.38958e-05	0.00326675
D4S234E	48.9505	-0.745719	0.161068	-4.62983	3.65973e-06	0.000412729
DAPL1	19.9421	-1.06141	0.259495	-4.09028	4.30853e-05	0.00280326
DCUN1D4	742.115	0.17943	0.0422397	4.2479	2.15784e-05	0.00165239
DEF6	461.236	-0.278772	0.0705547	-3.95114	7.77792e-05	0.00423103
DERL1	2918.7	0.214583	0.0551461	3.89118	9.97592e-05	0.0049966
DISP2	93.9422	0.582417	0.156885	3.71237	0.000205329	0.00832409
DLK1	56.4893	-2.21594	0.430119	-5.15193	2.57826e-07	4.56916e-05
DLX1	49.5362	-0.901894	0.243028	-3.71107	0.000206389	0.00834888
DLX5	41.0107	-1.08275	0.164187	-6.59465	4.26253e-11	3.17268e-08
DLX6	11.8683	-2.1373	0.307984	-6.93965	3.93076e-12	4.06354e-09
DMBT1	19.7999	-1.09362	0.256065	-4.27089	1.94699e-05	0.00153167
DPAGT1	1044.65	0.183257	0.04776	3.83704	0.000124526	0.00580745
DSCR8	5.20408	-2.16769	0.46781	-4.6337	3.59187e-06	0.000410047
DTHD1	5.11837	-0.667281	0.180454	-3.6978	0.000217477	0.00869552
ECEL1	29.0493	-0.951629	0.193124	-4.92756	8.32625e-07	0.000118271
ELANE	1.27025	-1.00549	0.261449	-3.84583	0.000120146	0.00564564
EMID2	16.2153	-0.759712	0.183901	-4.13108	3.61062e-05	0.00245206
EMILIN3	39.8597	-0.750269	0.196052	-3.82689	0.000129773	0.00596251
ENPP3	46.1157	-0.859811	0.173071	-4.96797	6.76558e-07	9.99158e-05
EPHX3	20.524	-0.934385	0.16804	-5.56049	2.69015e-08	7.82161e-06
EREG	36.9311	-0.943783	0.247944	-3.80644	0.000140983	0.00633673
ESRRG	219.55	-0.795384	0.160419	-4.95817	7.11603e-07	0.000104264
EXD1	1.12168	0.776505	0.17893	4.3397	1.42677e-05	0.0012096
EXTL1	107.029	-0.732093	0.17376	-4.21325	2.5172e-05	0.00185138
FABP7	304.035	-1.52	0.335482	-4.53079	5.87645e-06	0.000607494
FAM135B	37.894	-1.02863	0.216477	-4.75167	2.0174e-06	0.000255373
FAM150B	10.8914	-1.14265	0.262914	-4.34609	1.38585e-05	0.00119389
FAM159A	11.5434	-0.447369	0.118719	-3.76831	0.000164355	0.00711236
FAM166B	13.017	-0.6372	0.164873	-3.86479	0.000111187	0.00536001
FAM176B	551.635	-0.603107	0.122319	-4.93062	8.19694e-07	0.00011733
FAM179A	7.25418	-0.912124	0.1667	-5.47164	4.45887e-08	1.18529e-05
FAM181B	17.3635	-0.759727	0.207766	-3.65664	0.000255542	0.00974412
FAM18A	18.3397	-0.392948	0.0958643	-4.099	4.1494e-05	0.00271874
FAM65C	110.602	-0.690186	0.138521	-4.98255	6.27522e-07	9.49344e-05
FAM71E2	4.5096	-1.49659	0.363776	-4.11405	3.88782e-05	0.002593
FAM72D	81.7113	0.431332	0.114372	3.7713	0.000162399	0.00706058
FAM91A1	1727.89	0.239372	0.0626212	3.82255	0.00013208	0.00602561
FAM98B	354.422	0.187096	0.0500439	3.73865	0.000185011	0.00773637
FBF1	205.084	-0.270385	0.0727449	-3.7169	0.000201683	0.00824817
FBN3	47.902	-1.15482	0.251921	-4.58407	4.5602e-06	0.000496235
FCRLB	100.183	-0.768586	0.180422	-4.25995	2.04477e-05	0.0015788
FGF19	3.15731	-1.01743	0.250681	-4.05866	4.93549e-05	0.00307448
FGFBP1	24.1842	-1.18335	0.31017	-3.81517	0.000136087	0.00616132
FGFBP2	16.9697	-1.00152	0.186967	-5.35669	8.47604e-08	1.97153e-05
FGL1	7.23984	-1.59686	0.302218	-5.28379	1.26538e-07	2.70646e-05
FIBCD1	64.1977	1.06977	0.209675	5.10207	3.3596e-07	5.73535e-05
FOXE1	2.48158	-1.57488	0.33738	-4.66797	3.04193e-06	0.000362848
FOXJ1	141.465	-1.49113	0.22989	-6.48629	8.79734e-11	5.64486e-08
FOXQ1	41.0876	-0.867336	0.160703	-5.39713	6.77168e-08	1.63646e-05
FSD1	11.841	-1.18048	0.233326	-5.05938	4.20625e-07	6.92653e-05
GABBR2	35.1297	-1.17004	0.318528	-3.67327	0.000239464	0.00928323
GABRA1	1.22577	-2.0668	0.516774	-3.99943	6.34949e-05	0.0037038
GAD1	36.0322	-1.56285	0.232345	-6.72642	1.73886e-11	1.47076e-08
GAS2	13.8439	-0.681932	0.130828	-5.21242	1.86391e-07	3.68974e-05
GBP6	17.7561	-0.822242	0.163909	-5.01647	5.26304e-07	8.33288e-05
GCGR	1.33438	-1.73242	0.337695	-5.13013	2.8954e-07	5.0828e-05
GCNT3	12.9495	-0.916452	0.221918	-4.12968	3.63262e-05	0.00245803
GDF5	25.6501	-0.993125	0.201312	-4.93327	8.08653e-07	0.000116647
GDF9	52.0471	-0.912338	0.159612	-5.71596	1.09089e-08	3.69076e-06
GJB5	42.1756	-0.769605	0.199359	-3.8604	0.000113201	0.005415
GJB6	22.6814	-1.15833	0.279863	-4.13893	3.48922e-05	0.00240472
GLRA3	47.1898	-1.45763	0.338464	-4.30661	1.65777e-05	0.00135297
GNMT	51.1822	-0.761224	0.166545	-4.57068	4.86156e-06	0.000519907
GP1BA	21.3286	-0.762431	0.145989	-5.22254	1.76487e-07	3.53126e-05
GP2	729.064	-1.05295	0.254594	-4.13578	3.53756e-05	0.00242011
GPLD1	16.0922	-0.565591	0.138966	-4.06999	4.70161e-05	0.00300645
GPR126	369.285	0.559806	0.144787	3.86641	0.000110451	0.00533839
GPR128	2.08718	-1.97659	0.536323	-3.68545	0.000228302	0.0090406
GPR25	1.11189	-0.996681	0.263435	-3.7834	0.000154701	0.00677336
GRIA1	29.8848	-1.92922	0.291993	-6.60707	3.92011e-11	3.03939e-08
GRIA3	26.8421	0.736304	0.155854	4.72431	2.30902e-06	0.0002883
GSTA1	48.5298	-1.14763	0.296174	-3.87486	0.000106685	0.005238
GUCY2D	7.06376	-0.638061	0.153712	-4.15102	3.31e-05	0.00229823
GZMB	85.8254	-0.701529	0.177432	-3.9538	7.69197e-05	0.00420476
GZMH	42.016	-0.567284	0.142415	-3.98332	6.79582e-05	0.00386717
GZMM	34.214	-0.622253	0.160313	-3.88149	0.000103818	0.00515157
HCST	145.785	-0.400614	0.109331	-3.66421	0.000248099	0.00951883
HDC	56.0121	-1.15059	0.177751	-6.47302	9.60646e-11	5.95856e-08
HEXDC	323.143	-0.340298	0.0842327	-4.03998	5.34561e-05	0.00326675
HFM1	2.10504	-0.777872	0.198998	-3.90894	9.27014e-05	0.00475203
HHATL	1.04971	-1.63425	0.36653	-4.45871	8.24539e-06	0.000788409
HILS1	5.21277	-1.38645	0.286793	-4.83431	1.33606e-06	0.00018147
HLA-DQA1	2338.48	-0.436886	0.115921	-3.76884	0.00016401	0.00711236
HLA-DQB2	204.16	-0.609112	0.138826	-4.38759	1.14614e-05	0.00104546
HLA-DRB1	5327.3	-0.3751	0.102285	-3.66719	0.000245231	0.00944774
HLA-G	108.046	-0.564035	0.134878	-4.18182	2.89179e-05	0.0020617
HSD11B1	55.929	-0.558403	0.133221	-4.19156	2.77045e-05	0.00200593
IDO1	347.78	-1.00111	0.187615	-5.33597	9.50328e-08	2.13057e-05
IFNG	8.43062	-0.855307	0.220655	-3.87623	0.000106089	0.00522248
IGF2BP3	34.2435	-1.11018	0.176865	-6.27697	3.4523e-10	1.73623e-07
IGFBPL1	7.32465	-0.905002	0.210447	-4.30038	1.70508e-05	0.00137351
IGSF1	181.938	-1.15133	0.239027	-4.81673	1.4593e-06	0.000195358
IHH	0.91201	-1.08736	0.282438	-3.8499	0.000118168	0.00558089
IL17B	9.81384	-0.996487	0.207708	-4.79753	1.60636e-06	0.000207577
IL22RA2	13.59	-0.886111	0.23744	-3.73194	0.000190014	0.00791002
IRS4	6.43268	-1.8005	0.396156	-4.54494	5.49511e-06	0.000571246
ITGAX	425.502	-0.33699	0.087505	-3.85109	0.000117595	0.00556794
ITIH2	9.69839	-1.46668	0.272543	-5.38146	7.38827e-08	1.76258e-05
JAKMIP2	18.4419	-0.550799	0.143389	-3.8413	0.000122382	0.00572184
KCNB2	5.38258	-0.783977	0.212747	-3.68502	0.000228681	0.0090406
KCNC1	20.8725	-0.920905	0.213101	-4.32144	1.55013e-05	0.00128772
KCNH3	17.8016	-0.641715	0.159482	-4.02373	5.72831e-05	0.00342741
KCNJ13	5.37847	0.75915	0.165034	4.59995	4.22597e-06	0.000465307
KIAA0125	40.6965	-0.892103	0.197746	-4.51135	6.44151e-06	0.000654993
KIAA1409	7.35845	0.738558	0.137943	5.35407	8.59954e-08	1.97556e-05
KIAA1644	102.949	-0.654211	0.145868	-4.48494	7.29342e-06	0.000729655
KIAA1875	25.7601	-0.609844	0.144682	-4.21505	2.4972e-05	0.00185131
KIR2DS4	1.85716	-1.16832	0.268483	-4.35154	1.35185e-05	0.00117548
KIR3DL2	3.01551	-0.842867	0.22719	-3.70996	0.000207294	0.00836728
KLHDC7B	355.579	-1.26365	0.181342	-6.96832	3.20739e-12	3.73019e-09
KLK14	33.2728	-1.47674	0.261907	-5.63842	1.71613e-08	5.50581e-06
KLK2	6.34664	-0.880477	0.225007	-3.91311	9.1115e-05	0.00470113
KLK3	7.90432	-1.34441	0.364079	-3.69264	0.00022194	0.00882447
KLRB1	46.0834	-0.531197	0.142614	-3.72473	0.000195525	0.00804942
KLRC1	9.1326	-0.720897	0.172838	-4.17094	3.03344e-05	0.00213004
KRT13	86.8712	-2.23082	0.364654	-6.11765	9.49644e-10	4.30999e-07
KRT1	23.9008	-2.04466	0.284417	-7.18892	6.53037e-13	9.86806e-10
KRT4	50.7105	-1.32954	0.364832	-3.64426	0.000268159	0.0099599
LAMB4	2.19371	0.433709	0.0766806	5.65604	1.54902e-08	5.05687e-06
LBP	224.112	-1.22972	0.264187	-4.65471	3.24434e-06	0.00037815
LCN2	395.033	-0.818234	0.223398	-3.66268	0.000249588	0.0095366
LEP	104.336	-1.27278	0.246402	-5.16549	2.39815e-07	4.3325e-05
LGALS2	31.0651	-0.640996	0.170633	-3.75657	0.000172256	0.00730145
LGI3	2.8585	-0.853987	0.219	-3.89948	9.63984e-05	0.00486378
LHFPL4	5.41863	-2.43292	0.294288	-8.26714	1.37208e-16	3.64739e-13
LHX9	2.62882	-1.42909	0.390165	-3.66277	0.000249499	0.0095366
LIME1	110.152	-0.501981	0.129815	-3.8669	0.00011023	0.00533839
LIX1	2.54801	-0.894536	0.22507	-3.97448	7.05318e-05	0.00397714
LOC100129726	5.05956	-0.221085	0.0591577	-3.73721	0.000186073	0.00776332
LOC100130933	3.33727	-0.902308	0.232975	-3.87299	0.000107508	0.00526451
LOC100133669	15.5609	0.560197	0.1491	3.7572	0.000171823	0.00729972
LOC115110	79.3914	-0.429976	0.101044	-4.25532	2.08749e-05	0.00160513
LOC158376	27.2882	-0.632271	0.136631	-4.62757	3.69973e-06	0.000414726
LOC282997	63.445	-0.321377	0.0836119	-3.84368	0.000121203	0.00568097
LOC283663	41.517	-0.488251	0.124407	-3.92462	8.68657e-05	0.00457903
LOC286002	7.5556	-1.19156	0.227509	-5.23743	1.62827e-07	3.29335e-05
LOC390595	6.45662	-0.414971	0.111232	-3.73069	0.000190956	0.00793148
LOC400696	19.0555	-0.9403	0.199828	-4.70556	2.53175e-06	0.000305914
LOC643719	24.7466	-0.823313	0.20433	-4.02933	5.59353e-05	0.00336843
LOC728323	36.4984	0.407459	0.0941343	4.32849	1.50134e-05	0.00125842
LOC84740	78.975	-1.126	0.238408	-4.72299	2.324e-06	0.0002883
LOXL4	161.936	-0.813622	0.152374	-5.33965	9.3128e-08	2.11332e-05
LPAR4	9.24949	0.432244	0.106815	4.04666	5.1954e-05	0.00319063
LPO	7.44496	-1.13129	0.267377	-4.23107	2.32586e-05	0.00175221
LRP1B	140.457	-1.86577	0.260588	-7.15985	8.07627e-13	1.07345e-09
LRRC14B	13.1132	0.79608	0.193842	4.10685	4.01094e-05	0.00265607
LRRC69	4.05618	0.70917	0.148764	4.76708	1.86915e-06	0.000238227
LRRCC1	781.38	0.297923	0.0788247	3.77957	0.0001571	0.00684619
LTK	9.92927	-1.0439	0.175787	-5.93843	2.87772e-09	1.1641e-06
MAFA	0.568234	1.17841	0.313933	3.7537	0.000174245	0.00735228
MAGEA1	26.1397	-2.36894	0.456893	-5.1849	2.16135e-07	4.06247e-05
MAL2	7016.64	0.451726	0.0873992	5.16853	2.35937e-07	4.3325e-05
MEF2B	38.2323	-0.546026	0.125468	-4.3519	1.34965e-05	0.00117548
MEI1	58.768	-0.529215	0.127903	-4.13764	3.50896e-05	0.0024094
MEPE	3.41478	-1.10157	0.267641	-4.11586	3.85739e-05	0.00258196
MIA	261.683	-1.24598	0.239672	-5.19868	2.00705e-07	3.85023e-05
MICAL1	632.376	-0.278916	0.0722282	-3.8616	0.000112648	0.00540246
MID2	623.157	0.243325	0.0627302	3.87892	0.000104921	0.00518728
MLC1	23.5662	-0.885814	0.20544	-4.31179	1.61938e-05	0.00132746
MMP12	126.361	-0.903744	0.220858	-4.09196	4.27741e-05	0.00279277
MMP13	662.512	0.885555	0.178769	4.95363	7.28421e-07	0.000105894
MMP20	2.92939	-1.89739	0.451458	-4.2028	2.63637e-05	0.00191631
MORN3	31.0586	-0.467865	0.115438	-4.05296	5.05737e-05	0.00313692
MPZ	30.9535	-0.975785	0.159379	-6.12242	9.21672e-10	4.28762e-07
MSLN	320.802	-1.31838	0.302525	-4.35792	1.31303e-05	0.00115796
MST1	89.4323	-0.475386	0.119463	-3.97936	6.91015e-05	0.00390833
MT3	3.99998	-1.75765	0.300456	-5.84994	4.91749e-09	1.83009e-06
MUC2	171.665	-1.84376	0.420811	-4.38143	1.17901e-05	0.0010702
MUCL1	3881.23	-1.18989	0.282408	-4.21338	2.5158e-05	0.00185138
MYBPC1	476.151	-1.2975	0.287419	-4.5143	6.35268e-06	0.000649509
MYEOV	87.0791	-0.899584	0.196441	-4.57942	4.66278e-06	0.000501531
MYO3A	14.5551	-1.14537	0.211571	-5.41366	6.17506e-08	1.51572e-05
MYO7A	159.217	-0.676287	0.129058	-5.2402	1.60403e-07	3.27998e-05
NAA50	3369.31	0.177289	0.0485611	3.65084	0.000261381	0.00982583
NAPSA	6.88234	-0.511964	0.128146	-3.99515	6.46534e-05	0.00375469
NCAN	22.2807	-2.18841	0.389555	-5.61771	1.93502e-08	5.90275e-06
NCBP1	1155.43	0.161248	0.0430534	3.74531	0.00018017	0.00756796
NCCRP1	345.403	1.15636	0.227952	5.07282	3.91972e-07	6.51233e-05
NFKBIZ	720.377	-0.492215	0.13409	-3.67079	0.000241799	0.00933485
NKG7	148.052	-0.562058	0.142633	-3.94058	8.12843e-05	0.00435451
NOS1AP	139.284	-0.496388	0.12531	-3.96128	7.45503e-05	0.00416586
NOS1	1.16745	1.66638	0.266948	6.24233	4.31096e-10	2.11101e-07
NOXO1	25.1438	-0.575736	0.157741	-3.64989	0.000262351	0.00983764
NPTX1	28.3241	-0.704656	0.172327	-4.08906	4.33124e-05	0.00280821
NPY2R	12.2903	-1.77824	0.38709	-4.59386	4.35113e-06	0.000476269
NR5A1	2.27561	-1.51491	0.392617	-3.85848	0.000114093	0.00544371
NTNG1	64.1459	-1.20606	0.250513	-4.81436	1.47671e-06	0.000196275
NTS	42.8697	-2.71876	0.415309	-6.54637	5.89538e-11	3.9179e-08
NUDCD1	691.242	0.262449	0.0687442	3.81776	0.000134668	0.00611194
ODZ1	21.3603	-0.693468	0.165785	-4.18293	2.87777e-05	0.0020596
OGDHL	19.9187	-1.58974	0.246888	-6.43914	1.2015e-10	7.16234e-08
OLFM3	5.68974	-2.22238	0.564565	-3.93644	8.26976e-05	0.00438415
OPA1	1934.87	0.17745	0.0460722	3.85157	0.000117363	0.00556794
OR7A5	2.96045	-1.03455	0.258084	-4.00859	6.1082e-05	0.0036232
ORC3L	671.541	0.190983	0.0501947	3.80485	0.00014189	0.00633772
P2RY4	2.90381	-0.833469	0.214266	-3.88987	0.000100297	0.00500356
PAGE2B	2.08955	-2.2462	0.492417	-4.56158	5.07713e-06	0.000539858
PCDH11X	11.8275	-1.10323	0.260206	-4.23985	2.23673e-05	0.00169882
PCDHA8	7.35191	0.725755	0.167643	4.32916	1.4968e-05	0.00125842
PCMT1	1759.9	0.175927	0.0478752	3.6747	0.000238127	0.00926015
PCP2	54.1103	-0.708631	0.16331	-4.33919	1.4301e-05	0.0012096
PCSK4	92.1911	-0.507702	0.128371	-3.95496	7.65485e-05	0.00420181
PDIA2	6.07078	-1.01581	0.23967	-4.23836	2.25154e-05	0.00170312
PDZK1P1	60.0387	-0.979739	0.186482	-5.2538	1.48991e-07	3.11508e-05
PGBD5	200.603	0.822054	0.170024	4.83492	1.33201e-06	0.00018147
PGC	12.0033	-1.10848	0.299795	-3.69747	0.000217762	0.00869552
PGK1	9347.15	0.258847	0.06193	4.17967	2.91931e-05	0.0020655
PHKB	1806.46	0.267063	0.0592377	4.50833	6.53397e-06	0.000660784
PI15	831.179	-0.767958	0.207525	-3.70056	0.000215126	0.00862729
PIGR	919.821	-1.11852	0.227954	-4.90677	9.25872e-07	0.000129539
PIWIL2	9.82881	-1.06351	0.176168	-6.03692	1.5708e-09	6.79756e-07
PLA2G2D	119.356	-1.13781	0.204998	-5.55035	2.85093e-08	8.16155e-06
PLUNC	5.21796	-3.23136	0.766056	-4.21818	2.4628e-05	0.00184047
PNLDC1	16.6676	-1.44437	0.277359	-5.20758	1.91323e-07	3.74752e-05
PON1	6.62215	-0.965615	0.261209	-3.69672	0.000218407	0.00870261
POU5F1	5.58859	-0.630691	0.172743	-3.65103	0.000261193	0.00982583
PPP6C	1965.94	0.183178	0.0397562	4.60754	4.0747e-06	0.000451322
PRSS12	60.7325	-1.03615	0.200006	-5.18057	2.21206e-07	4.1162e-05
PRSS3	9.50319	-1.03538	0.272442	-3.80037	0.000144479	0.00638588
PSME1	3950.08	-0.225642	0.0583336	-3.86814	0.000109671	0.00533839
PSME2	2631.6	-0.272876	0.0712949	-3.82744	0.000129485	0.00596251
PSTPIP1	90.0741	-0.549455	0.124089	-4.42792	9.51448e-06	0.000880823
PTGDR	17.5554	-0.634788	0.127339	-4.98504	6.19502e-07	9.44893e-05
PTGES3	7056.68	0.148391	0.0390051	3.80441	0.000142145	0.00633772
PTPRCAP	251.174	-0.593513	0.145316	-4.0843	4.42092e-05	0.00285641
PVRIG	71.4883	-0.394439	0.10211	-3.86287	0.000112064	0.00538834
PYY2	4.90226	-0.568762	0.144237	-3.94326	8.03825e-05	0.00433553
PZP	2.26562	-1.25446	0.250044	-5.01696	5.24958e-07	8.33288e-05
QRFPR	7.46995	-1.01005	0.249543	-4.0476	5.17458e-05	0.00318836
RAB18	2501.25	0.196387	0.0501899	3.91288	9.12031e-05	0.00470113
RAPGEFL1	461.906	-0.671852	0.13501	-4.97633	6.4801e-07	9.72433e-05
RASGRP2	83.9714	-0.51381	0.138365	-3.71343	0.000204467	0.00832409
RBM20	100.921	-0.749906	0.180861	-4.14631	3.37883e-05	0.00233729
REC8	107.012	-0.83328	0.149712	-5.5659	2.60798e-08	7.70305e-06
RGL3	218.98	-0.657773	0.136492	-4.81913	1.44189e-06	0.000194426
RLBP1	3.55956	-2.27178	0.562546	-4.0384	5.38182e-05	0.00326675
ROPN1B	80.8081	-1.21444	0.261403	-4.64585	3.38673e-06	0.000391431
ROPN1L	21.7865	-0.954616	0.175187	-5.44911	5.06228e-08	1.2904e-05
ROPN1	81.2164	-1.0711	0.293195	-3.65321	0.000258984	0.0097752
ROS1	4.9505	-1.56274	0.297661	-5.25009	1.52026e-07	3.14322e-05
RPH3A	3.59634	0.951557	0.16455	5.78278	7.34752e-09	2.57967e-06
RPRM	7.50397	-0.821495	0.215908	-3.80483	0.000141901	0.00633772
RUFY4	21.3988	-0.760951	0.170124	-4.47291	7.71633e-06	0.000743966
S100A2	215.963	-0.913484	0.199458	-4.57982	4.65366e-06	0.000501531
S100B	187.594	-1.27786	0.187845	-6.80272	1.02664e-11	1.00546e-08
SAA4	12.6786	-0.860276	0.211959	-4.05869	4.9349e-05	0.00307448
SAG	1.15641	-1.29055	0.342824	-3.76447	0.000166903	0.0071726
SAMD13	45.0938	-0.607881	0.159028	-3.82248	0.000132118	0.00602561
SATL1	29.6055	0.198098	0.0538628	3.67782	0.000235233	0.00923909
SCG3	10.3221	1.19651	0.267498	4.47297	7.7139e-06	0.000743966
SCGB3A2	2.08302	-2.45703	0.521223	-4.71397	2.42941e-06	0.000295468
SCRG1	53.2103	-1.06962	0.270756	-3.95049	7.79904e-05	0.00423103
SEC14L2	1820.19	-0.618335	0.138984	-4.44896	8.62865e-06	0.000815035
SEMA3B	712.261	-0.824656	0.146489	-5.62948	1.80754e-08	5.6058e-06
SEPT1	155.021	-0.436688	0.118739	-3.6777	0.000235346	0.00923909
SERPINA1	4850.03	-0.992389	0.166118	-5.97399	2.31527e-09	9.5739e-07
SERPINA3	21699.4	-0.546298	0.147502	-3.70366	0.000212515	0.00855946
SEZ6L	49.1875	-0.948712	0.249397	-3.80402	0.000142367	0.00633772
SFTPA1	1.84691	-2.99102	0.645961	-4.63034	3.65059e-06	0.000412729
SFTPB	6.6127	-2.45115	0.29029	-8.44379	3.0721e-17	1.57394e-13
SGCG	13.0744	-0.799016	0.20953	-3.81336	0.000137087	0.00619156
SHBG	2.26579	-0.341747	0.0919292	-3.71751	0.000201199	0.0082465
SHCBP1	255.556	0.367945	0.0960245	3.83178	0.000127218	0.00590341
SLC13A5	4.5118	-1.33582	0.22933	-5.82487	5.71561e-09	2.08541e-06
SLC16A6	495.629	-0.653439	0.167545	-3.90008	9.61611e-05	0.00486378
SLC20A2	1344.9	0.262135	0.0670046	3.9122	9.14607e-05	0.00470138
SLC23A1	29.8306	-0.562698	0.154207	-3.64898	0.000263282	0.00983764
SLC25A32	668.77	0.211209	0.0564596	3.74089	0.000183367	0.0076849
SLC26A4	21.9344	-0.772563	0.145612	-5.30564	1.1228e-07	2.42943e-05
SLC27A2	434.079	-0.718524	0.175269	-4.09955	4.13951e-05	0.00271874
SLC35A5	613.543	0.185567	0.045633	4.06651	4.7723e-05	0.00302051
SLC3A1	8.07571	-0.574019	0.146675	-3.91354	9.09535e-05	0.00470113
SLC47A1	66.1849	-0.548809	0.131575	-4.17108	3.0316e-05	0.00213004
SLC4A4	64.4573	-0.837366	0.18695	-4.47909	7.49617e-06	0.000730308
SLC6A10P	14.3323	-0.694945	0.169385	-4.10276	4.08249e-05	0.00269387
SLC6A20	22.4111	-0.531186	0.143461	-3.70265	0.000213361	0.00857498
SLC6A9	578.373	0.451754	0.105804	4.2697	1.95732e-05	0.00153167
SLC9A10	1.09803	0.527996	0.106192	4.97208	6.62371e-07	9.86031e-05
SLIT1	49.7699	-1.53431	0.213647	-7.18152	6.89407e-13	9.86806e-10
SNAPC3	590.171	0.223693	0.0522101	4.28448	1.83164e-05	0.0014628
SNTN	9.38102	-1.27645	0.233883	-5.45766	4.82456e-08	1.26444e-05
SPATA20	1335.52	-0.330235	0.0872805	-3.78361	0.000154572	0.00677336
SPHKAP	7.99588	-1.29846	0.30803	-4.21537	2.49368e-05	0.00185131
SPIB	67.3624	-1.15154	0.206014	-5.58963	2.27558e-08	6.82968e-06
SPOCD1	116.391	-0.517576	0.13655	-3.79038	0.00015042	0.00663274
SPRR2E	2.72167	-3.38132	0.796954	-4.2428	2.20749e-05	0.00168348
SPSB4	20.5228	-0.652993	0.151428	-4.31225	1.61603e-05	0.00132746
SRD5A2	10.1438	-1.07051	0.176314	-6.07162	1.26624e-09	5.61003e-07
STAG3	41.6686	-0.864252	0.139933	-6.17617	6.56764e-10	3.13361e-07
STXBP5	433.183	0.261693	0.0717085	3.64941	0.000262847	0.00983764
SYCE1	15.4042	-1.63809	0.27783	-5.89599	3.72434e-09	1.46796e-06
SYT8	114.319	-0.908023	0.231804	-3.9172	8.95834e-05	0.00466938
TACC2	1195.1	0.28979	0.0761969	3.80317	0.000142854	0.0063442
TAPBPL	626.009	-0.281396	0.0718007	-3.91913	8.887e-05	0.00464658
TAT	764.81	-1.52136	0.293218	-5.18851	2.11981e-07	4.02504e-05
TBC1D10C	130.194	-0.536956	0.135321	-3.96801	7.24746e-05	0.00407434
TBX4	6.08959	-0.960416	0.219805	-4.36941	1.24581e-05	0.00110973
TCEAL2	22.732	-0.91079	0.18059	-5.0434	4.57331e-07	7.46493e-05
TCN1	381.978	-2.03336	0.266876	-7.61911	2.5543e-14	5.28116e-11
TCP11	3.8063	-1.10374	0.281622	-3.91923	8.88315e-05	0.00464658
TDRD9	48.3388	-1.61862	0.22016	-7.35203	1.95215e-13	3.63256e-10
TEKT1	6.50995	-1.79916	0.442938	-4.06188	4.86794e-05	0.00306023
TEKT2	26.389	-0.724707	0.16658	-4.35051	1.35823e-05	0.00117553
TEX15	5.16316	-1.69455	0.450529	-3.76125	0.000169068	0.0072322
TFF1	4555.12	-1.09265	0.255892	-4.26995	1.95519e-05	0.00153167
TFF2	4.8628	-1.30284	0.33054	-3.94155	8.09564e-05	0.00435387
TFPI2	265.775	-1.48156	0.212995	-6.95582	3.50528e-12	3.83684e-09
TLX1	38.3276	-1.23137	0.317485	-3.87852	0.000105095	0.00518728
TM7SF4	17.4413	-0.7075	0.144068	-4.91088	9.06665e-07	0.000127812
TMC3	16.1547	-1.58408	0.251652	-6.29471	3.07972e-10	1.63736e-07
TMEM132E	19.0705	-0.926287	0.169883	-5.45249	4.9668e-08	1.28364e-05
TMEM156	44.0797	-0.699995	0.156256	-4.47981	7.47101e-06	0.000730308
TMEM190	3.02051	-1.15277	0.27285	-4.22494	2.39001e-05	0.00179328
TMEM200B	142.244	-0.522068	0.131949	-3.9566	7.60256e-05	0.00419914
TMEM91	97.998	-0.338059	0.0907018	-3.72715	0.000193657	0.00802576
TMPRSS5	11.4331	-0.830296	0.187236	-4.43448	9.22942e-06	0.00086302
TNFRSF13C	8.24612	-0.691338	0.167934	-4.11672	3.84309e-05	0.00258167
TNFRSF14	877.094	-0.322733	0.0755902	-4.26951	1.95903e-05	0.00153167
TNFRSF8	27.4921	-0.426747	0.116401	-3.66618	0.000246203	0.00946559
TNNC1	10.0143	-0.819198	0.170248	-4.81179	1.49587e-06	0.000197413
TNNI2	19.541	-0.829961	0.166359	-4.98897	6.07031e-07	9.33524e-05
TNNI3	24.9402	-1.06841	0.267932	-3.98761	6.67428e-05	0.0038326
TPH1	12.8299	-0.950906	0.23475	-4.05072	5.10603e-05	0.00315658
TREML2	7.78053	-0.642188	0.163054	-3.93851	8.19899e-05	0.00435905
TRH	166.662	-1.47906	0.308991	-4.78674	1.69509e-06	0.000217533
TRIM67	7.38441	0.981669	0.153178	6.40868	1.46784e-10	8.27683e-08
TRMT2B	407.174	0.212542	0.0476736	4.45828	8.26202e-06	0.000788409
TSIX	372.512	-0.866137	0.207168	-4.18084	2.90434e-05	0.00206275
TSPAN8	66.2262	-1.38529	0.271977	-5.09341	3.51681e-07	5.94916e-05
TTC24	2.56129	-1.02318	0.234171	-4.36937	1.24603e-05	0.00110973
TTC29	2.68073	-1.34	0.313978	-4.26781	1.974e-05	0.00153691
TTC35	942.705	0.202949	0.055551	3.65338	0.000258815	0.0097752
TTYH1	202.123	-1.52221	0.22619	-6.72978	1.69921e-11	1.47076e-08
TUBA3C	9.59326	-1.0326	0.260623	-3.96205	7.43105e-05	0.00416497
TUBA3D	121.77	-0.849175	0.228561	-3.71531	0.000202953	0.0082819
TUBA3E	58.5665	-0.835876	0.21936	-3.81053	0.00013867	0.00624786
TUBA4B	4.5333	-1.45133	0.338446	-4.28823	1.80102e-05	0.00144454
TUBB2B	114.042	-0.943434	0.188096	-5.0157	5.28418e-07	8.33288e-05
TYRP1	25.3594	-1.10035	0.241875	-4.54925	5.38371e-06	0.000565518
UBD	1237.88	-0.715354	0.179445	-3.98649	6.70593e-05	0.0038326
UBXN11	492.467	-0.346689	0.0827623	-4.18898	2.80215e-05	0.00202103
UGDH	2779.5	-0.376743	0.101133	-3.72523	0.00019514	0.00804942
UGT1A7	3.78347	-2.97482	0.765762	-3.88478	0.000102421	0.00509587
UPK1A	25.4929	-0.971201	0.250956	-3.87	0.000108834	0.00531544
UPK1B	5.68673	-2.88241	0.491332	-5.86652	4.45042e-09	1.69007e-06
UPK3A	20.1697	-0.898186	0.21552	-4.16753	3.07924e-05	0.00215408
VCX3A	4.4707	-1.91446	0.347878	-5.50324	3.72878e-08	1.05129e-05
VHL	916.673	0.212736	0.0524183	4.05844	4.94018e-05	0.00307448
VPS35	3259.46	0.216675	0.0544275	3.98098	6.86308e-05	0.00389354
VTN	19.8817	-0.850497	0.197741	-4.30106	1.6998e-05	0.00137351
WAC	3266.01	0.137495	0.0376286	3.65402	0.000258169	0.0097752
WDR16	4.0296	-0.879816	0.197707	-4.45009	8.58355e-06	0.000814912
WNT10A	40.7426	-0.771691	0.158091	-4.8813	1.05389e-06	0.000145265
WNT11	129.076	-1.3353	0.174288	-7.66144	1.83865e-14	4.2767e-11
WWOX	330.923	0.354782	0.0970814	3.65448	0.000257702	0.0097752
XCL2	13.8028	-0.618941	0.152114	-4.06892	4.72306e-05	0.00300982
XKR9	30.7893	0.666917	0.168695	3.95338	7.70541e-05	0.00420476
YSK4	5.96157	-1.067	0.278228	-3.835	0.000125567	0.00584136
ZACN	1.08146	-1.20989	0.255271	-4.73965	2.14087e-06	0.000269171
ZBED2	24.0408	-0.753498	0.168101	-4.48241	7.38053e-06	0.000730308
ZDHHC9	1605.67	0.209064	0.0518186	4.03454	5.47102e-05	0.00330535
ZFP42	7.52535	-3.49447	0.478714	-7.2997	2.88415e-13	4.87894e-10
ZNF219	447.598	-0.345304	0.0866253	-3.98618	6.71446e-05	0.0038326
ZNF250	353.15	0.212333	0.0565646	3.75381	0.00017417	0.00735228
ZNF560	2.99754	-2.80676	0.510509	-5.49795	3.84221e-08	1.0671e-05
ZNF683	52.8365	-0.580281	0.145079	-3.99977	6.34053e-05	0.0037038
ZPLD1	26.4835	-0.833261	0.211206	-3.94526	7.97135e-05	0.00431195

## Sheet: Prior Information
MammaPrint	KEGG	GO	OSbrca	scPrognosis
BBC3	ESR1	ABL1	ACKR3	KRT15
EGLN1	ESR2	JAG1	ADAM33	UBE2C
ESM1	NCOA1	ASCL1	AGR2	TOP2A
IGFBP5	NCOA3	ATOH1	AIF1L	KRT6B
FGF18	FOS	NKX3-2	ALAD	MKI67
SCUBE2	JUN	PRDM1	ANLN	HMGB2
TGFB3	SP1	BMP2	ANXA3	ASPM
WISP1	CCND1	BMP4	AOC3	CDC20
FLT1	MYC	BMP5	ARID1B	KIF20A
STK32B	PGR	BMP6	Bag4	CDK
RASSF7	WNT1	KLF5	BCL2
DCK	WNT4	CDH2	BCL2L11
MELK	TNFSF11	CDK6	Bora
EXT1	ERBB2	CDKN1A	BRCA1
GNAZ	FGF1	CDX2	CA9
EBF4	FGF2	DLX3	CAP2
MTDH	FGF3	DSPP	Cav1
PITRM1	FGF4	EMX1	CBX4
QSCN6L1	FGF17	FGF8	CCNA2
CCNE2	FGF6	FGFR1	CCNB1
ECT2	FGF7	FGFR2	CD151
CENPA	FGF8	GATA4	CD24
LIN9	FGF9	GATA6	CD274
KNTC2	FGF10	HIF1A	CD44
MCM6	FGF16	FOXA1	CD81
NUSAP1	FGF5	HNF4A	CD82
ORC6L	FGF18	HOXA5	CDH3
TSPYL5	FGF20	HES1	CDK9
RUNDC1	FGF22	RBPJ	CHP2
PRC1	FGF19	INSM1	COPS5
RFC4	FGF21	PDX1	CTHRC1
RECQL5	FGF23	JAG2	CTSD
CDCA7	FGFR1	MEN1	CXCL12
DTL	IGF1	MYO7A	DDX3X
COL4A2	IGF1R	NEUROD1	DHX32
GPR180	EGF	NKX2-2	DKK2
GPR126	EGFR	NKX6-1	DOCK4
RTN4RL1	KIT	NOTCH1	EGFR
DIAPH3	SHC1	PAFAH1B1	ENG
CDC42BPA	SHC2	PAX6	EphA6
PALM2	SHC3	PDPK1	ERBB2
ALDH4A1	SHC4	POU4F3	ERBB3
AYTL2	GRB2	PROX1	ESPL1
OXCT1	SOS1	PTK6	FAP
PECI	SOS2	RARA	FFAR4
GMPS	HRAS	RARB	FOXO3
GSTM3	KRAS	RARG	G6PD
SLC2A3	NRAS	RFX3	GFPT1
FLT	ARAF	ROS1	GJA1
FGF18	BRAF	RXRA	HDAC5
COL4A2	RAF1	SMO	HDAC9
GPR180	MAP2K1	SOD1	HIST3H3
EGLN1	MAP2K2	SOX4	HOXD3
MMP9	MAPK1	SOX11	HSF1
LOC100288906	MAPK3	TYMS	HSP90AA1
C9orf30	PIK3CA	CLRN1	HSPA4
ZNF533	PIK3CD	WNT5A	?ICAM1
C16orf61	PIK3CB	WNT11	IFNG
SERF1A	PIK3R1	TP63	INPP4B
C20orf46	PIK3R2	CBFA2T2	Itga6
LOC730018	PIK3R3	SLC9A3R1	ITGB3
LOC100131053	PTEN	SLC4A7	KAT2B
AA555029_RC	AKT1	RIPOR2	KATNB1
LGP2	AKT2	USH1C	KHDRBS1
NMU	AKT3	ENAM	KIAA1524
UCHL5	MTOR	SEC24B	KIF11
JHDM1D	RPS6KB1	AGR2	KIF18A
AP2B1	RPS6KB2	TRIOBP	KIFC1
MS4A7	JAG1	SCRIB	LCN2
RAB6B	JAG2	SPDEF	LOXL2
	DLL3	WHRN	MAP3K20
	DLL1	B9D1	MET
	DLL4	DLL1	METTL13
	NOTCH1	WDPCP	Mki67
	NOTCH2	SIDT2	MMP9
	NOTCH3	LEF1	MSI2
	NOTCH4	WNT4	MTDH
	HES1	MCOLN3	mTOR
	HES5	BCCIP	NCOA3
	HEYL	C1GALT1	Ncs1
	HEY1	FAM20C	NECTIN4
	HEY2	TIGAR	NQO1
	FLT4	SAV1	PAIP1
	CDKN1A	WDR77	PARP3
	NFKB2	TMEM231	PCGF2
	WNT2	PDZD7	PDCD1
	WNT2B	SLITRK6	PDGFRB
	WNT3	TMC1	PDPN
	WNT3A	IL31RA	PGK1
	WNT5A	GPAT4	PIAS1
	WNT5B	GATA5	PKD1
	WNT6	STRC	PKM
	WNT7A	LRTOMT	POLD1
	WNT7B	RFX6	PRKDC
	WNT8A	YIPF6	PROM1
	WNT8B	HES5	PYCR1
	WNT9A	ADAM10	Rab14
	WNT9B	AGXT	RBM3
	WNT10B	ANXA4	RHBDD1
	WNT10A	APP	RPLP1
	WNT11	CDH6	RPS6KA5
	WNT16	CEBPA	RRM2
	FZD1	CNTN1	RSPO2
	FZD7	CREBBP	RSRP1
	FZD2	DTX1	S100A4
	FZD3	S1PR3	SDCBP
	FZD4	EP300	SEC62
	FZD5	ETV2	SET
	FZD8	FCER2	SLC16A1
	FZD6	FOXC1	SLC2A1
	FZD10	GMDS	SMN1
	FZD9	GOT1	SPAG5
	LRP5	ONECUT1	SPHK1
	LRP6	HOXD3	SPP1
	DVL3	IL2RA	STIP1
	DVL2	KCNA5	SYK
	DVL1	KRT19	TNC
	FRAT1	MDK	TNFAIP8
	FRAT2	MYC	TP53INP1
	GSK3B	NOTCH2	TRIM21
	AXIN1	NOTCH3	TWIST1
	AXIN2	NOTCH4	VIM
	APC	YBX1	VTCN1
	APC2	PBX1	WWC1
	CTNNB1	PGAM2	XBP1
	CSNK1A1L	PLN	YBX1
	CSNK1A1	PSEN1	ZHX3
	TCF7	PSEN2	ZNF217
	TCF7L1	SEL1L
	TCF7L2	SNAI2
	LEF1	SNAI1
	TP53	SOX9
	GADD45A	STAT1
	GADD45B	ADAM17
	GADD45G	TBX2
	BAX	HNF1B
	BAK1	TGFB1
	DDB2	TGFBR2
	POLK	TIMP4
	CDK4	NR0B2
	CDK6	SORBS2
	RB1	BHLHE40
	E2F1	KAT2B
	E2F2	NEURL1
	E2F3	ITGB1BP1
	BRCA1	DLGAP5
	BRCA2	MAML1
		NR1H4
		DLL3
		PTP4A3
		SNW1
		SPEN
		ZNF423
		PLXND1
		DTX4
		WWC1
		NCSTN
		HEY1
		HEY2
		POFUT1
		SUSD5
		IFT172
		HEYL
		CNTN6
		EPN1
		APH1A
		ANGPT4
		NLE1
		NEURL1B
		DLL4
		HES2
		TMEM100
		FBXW7
		HES6
		MAML3
		WDR12
		PSENEN
		MESP1
		MIB1
		HES4
		NEUROD4
		GALNT11
		PERP
		RBM15
		CHAC1
		BHLHE41
		NKAP
		FAT4
		IFT74
		APH1B
		ITCH
		TRAF7
		MAML2
		HES7
		RITA1
		DNER
		DTX2
		RIPPLY2
		MIB2
		MESP2
		DTX3L
		DTX3
		NKAPL
		NOTCH2NLA
		HES3
		HELT
		NRARP
		NOTCH2NLC
		NOTCH2NLB
		AKT1
		ARRB1
		BCL6
		BMP7
		DLX1
		DLX2
		EGF
		EGFR
		ELF3
		ERH
		FGF10
		GAS2
		GATA2
		IL6ST
		KIT
		LFNG
		MAGEA1
		CD46
		MFNG
		MMP14
		NFKBIA
		CCN3
		PRKCI
		RFNG
		ROBO1
		ROBO2
		STAT3
		TGFB2
		WNT1
		DLK1
		TSPAN5
		POSTN
		WWP2
		PDCD10
		AAK1
		EPN2
		NEPRO
		SLC35C2
		EGFL7
		ZBTB7A
		YTHDF2
		SYNJ2BP
		SLC35C1
		HIF1AN
		METTL3
		TCIM
		POGLUT1
		ZMIZ1
		NOD2
		FAM129B
		DLK2
		GDPD5
		TSPAN14
		ARRDC1
		PRAG1
		GSX2
		BEND6
		PEAR1
		ENHO
		MIR126
		MIR212
		MIR1224
		ASCL2
		BCL9
		BMPR1A
		BRAF
		ZFP36L2
		CTNNB1
		DDX6
		EIF4E
		ELF5
		EPHA1
		ESRRB
		FANCC
		FANCD2
		FGF2
		FGF4
		FOXO1
		FOXO3
		LIF
		LIG4
		SMAD2
		SMAD4
		NODAL
		PCM1
		PRRX1
		POU5F1
		RAF1
		SALL1
		SFRP1
		SKI
		SOX2
		SPI1
		SS18
		TBX3
		VPS72
		TDGF1
		KLF10
		NR2E1
		WNT7A
		WNT9B
		ZIC3
		SMC1A
		ARID1A
		EOMES
		FZD7
		CUL4A
		LDB1
		LDB2
		SMC3
		NOG
		MED14
		KLF4
		MED21
		MED27
		MED7
		CTR9
		MED12
		YAP1
		IGF2BP1
		SIX2
		MMP24
		MTF2
		ZHX2
		RTF1
		TUT4
		PADI4
		NIPBL
		GNL3
		FOXD3
		FOXP1
		LSM1
		MED15
		SRRT
		PELO
		PAF1
		PIWIL2
		RIF1
		DPPA4
		EIF4ENIF1
		SALL4
		VANGL2
		METTL14
		PRDM16
		PRDM14
		CDC73
		MCPH1
		LIN28A
		SETD6
		NANOG
		MED28
		TET1
		TRIM8
		MED10
		HOOK3
		FUT10
		ZSCAN10
		MED30
		LEO1
		DIS3L2
		ZNF358
		ASPM
		BCL9L
		NANOS2
		ACP5
		ACVR2B
		ACVRL1
		ADRB2
		AGT
		AGTR2
		ANXA1
		ARG1
		ATP7A
		AXL
		BAK1
		BAX
		BGN
		BMPR2
		CAPN1
		CAV1
		TPP1
		CSPG4
		CTSK
		DBH
		ACE
		EFNA2
		EFNA4
		EPHA2
		CELA1
		EPAS1
		F2R
		PTK2B
		GJA5
		HMGB1
		HOXA3
		HTR1B
		IGFBP5
		IHH
		IL1A
		IL7
		LIPA
		LRP6
		LRP5
		MDM2
		MEF2C
		MITF
		NOS3
		PLG
		PTH
		PTH1R
		RAC1
		RAC2
		SPP2
		SRC
		TGFB3
		TGM2
		THBS4
		TIMP1
		TPH1
		TRAF6
		GDF5
		TNFSF11
		NOL3
		GPR55
		ATG5
		RAB3D
		RASSF2
		MERTK
		SEMA3C
		P3H4
		NCDN
		SNX10
		NOX4
		WNT16
		IL23A
		LGR4
		CHD7
		LRRK1
		RSPO3
		LRP5L
		CTHRC1
		ZNF675
		BSX
		CCR2
		APC
		CDH3
		CSNK1A1
		CSNK1E
		NKX2-5
		DVL1
		DVL2
		DVL3
		FRZB
		FZD2
		GATA3
		GLI1
		GSK3B
		MYH6
		NDP
		NR4A2
		PPP1CA
		PROP1
		PTEN
		RAB5A
		RYK
		RYR2
		SDC1
		SFRP2
		SFRP4
		SFRP5
		SHH
		STK11
		TBXT
		TCF7
		TCF7L2
		KDM6A
		WNT2
		WNT3
		WNT7B
		WNT8A
		WNT8B
		WNT10B
		WNT2B
		WNT9A
		FZD5
		FZD3
		AXIN1
		FZD1
		FZD4
		FZD6
		FZD8
		FZD9
		PLPP3
		FRAT1
		FZD10
		FRAT2
		PYGO1
		SCYL2
		SOX17
		PORCN
		WNT10A
		TCF7L1
		DIXDC1
		WNT3A
		PYGO2
		LRRK2
		AMER1
		EZH2
		IGF1
		SELENON

## Sheet: 1633 union gene
gene
ADAM33
AGR2
AIF1L
ALAD
ANXA3
ARID1B
BCL2L11
BCL2
BRCA1
CAP2
CBX4
CCNA2
CCNB1
CD151
CD24
CD274
CD44
CD81
CD82
CDH3
CDK9
CHP2
COPS5
CTHRC1
CTSD
CXCL12
DDX3X
DHX32
DKK2
DOCK4
EGFR
ENG
ERBB2
ERBB3
FAP
FOXO3
G6PD
GFPT1
GJA1
HDAC5
HDAC9
HIST3H3
HOXD3
HSF1
HSP90AA1
HSPA4
ITGB3
KAT2B
KATNB1
KHDRBS1
KIAA1524
KIF11
KIF18A
KIFC1
LOXL2
METTL13
MET
MMP9
MSI2
MTDH
NCOA3
NQO1
PAIP1
PARP3
PCGF2
PDCD1
PDGFRB
PDPN
PIAS1
PKD1
POLD1
PRKDC
PROM1
PYCR1
RBM3
RHBDD1
RPLP1
RPS6KA5
RSPO2
S100A4
SDCBP
SEC62
SET
SLC16A1
SLC2A1
SMN1
SPAG5
SPHK1
SPP1
STIP1
SYK
TNC
TNFAIP8
TP53INP1
TRIM21
TWIST1
VTCN1
WWC1
XBP1
YBX1
ZHX3
ZNF217
HMGB2
KRT15
KRT6B
MKI67
ALDH4A1
AP2B1
BBC3
C16orf61
C20orf46
C9orf30
CCNE2
CDC42BPA
CDCA7
COL4A2
DCK
DIAPH3
DTL
EBF4
ECT2
EGLN1
ESM1
EXT1
FGF18
FLT1
GMPS
GNAZ
GPR180
GSTM3
IGFBP5
JHDM1D
LIN9
MCM6
MS4A7
NUSAP1
ORC6L
OXCT1
PALM2
PECI
PITRM1
PRC1
RAB6B
RASSF7
RECQL5
RFC4
RTN4RL1
RUNDC1
SCUBE2
SERF1A
SLC2A3
STK32B
TGFB3
TSPYL5
UCHL5
AKT1
AKT2
AKT3
APC2
APC
ARAF
AXIN1
AXIN2
BAK1
BAX
BRAF
BRCA2
CCND1
CDK4
CDK6
CDKN1A
CSNK1A1L
CSNK1A1
CTNNB1
DDB2
DLL1
DLL3
DLL4
DVL1
DVL2
DVL3
E2F1
E2F2
E2F3
EGF
ESR1
ESR2
FGF10
FGF16
FGF17
FGF1
FGF20
FGF21
FGF22
FGF23
FGF2
FGF3
FGF4
FGF6
FGF7
FGF8
FGF9
FGFR1
FLT4
FOS
FRAT1
FRAT2
FZD10
FZD1
FZD2
FZD3
FZD4
FZD5
FZD6
FZD7
FZD8
FZD9
GADD45A
GADD45B
GADD45G
GRB2
GSK3B
HES1
HES5
HEY1
HEY2
HEYL
HRAS
IGF1R
IGF1
JAG1
JAG2
JUN
KIT
KRAS
LEF1
LRP5
LRP6
MAP2K1
MAP2K2
MAPK1
MAPK3
MTOR
MYC
NCOA1
NFKB2
NOTCH1
NOTCH2
NOTCH3
NOTCH4
NRAS
PGR
PIK3CA
PIK3CB
PIK3CD
PIK3R1
PIK3R2
PIK3R3
POLK
PTEN
RAF1
RB1
RPS6KB1
RPS6KB2
SHC1
SHC2
SHC3
SHC4
SOS1
SOS2
SP1
TCF7L1
TCF7L2
TCF7
TNFSF11
TP53
WNT10B
WNT16
WNT1
WNT2B
WNT2
WNT3A
WNT3
WNT4
WNT5A
WNT5B
WNT6
WNT7A
WNT7B
WNT8A
WNT8B
WNT9A
WNT9B
AAK1
ABL1
ACE
ACVR2B
ACVRL1
ADAM10
ADAM17
ADRB2
AGTR2
AGT
AGXT
ANXA1
ANXA4
APH1A
APH1B
APP
ARG1
ARID1A
ARRB1
ARRDC1
ASCL2
ATG5
ATOH1
ATP7A
AXL
B9D1
BCCIP
BCL6
BCL9L
BCL9
BEND6
BGN
BHLHE40
BHLHE41
BMP2
BMP4
BMP5
BMP6
BMP7
BMPR1A
BMPR2
BSX
C1GALT1
CAPN1
CAV1
CBFA2T2
CCR2
CD46
CDC73
CDH6
CDX2
CEBPA
CELA1
CHAC1
CHD7
CLRN1
CNTN1
CNTN6
CREBBP
CSNK1E
CSPG4
CTR9
CTSK
CUL4A
DBH
DDX6
DIS3L2
DIXDC1
DLX2
DLX3
DNER
DPPA4
DSPP
DTX1
DTX2
DTX3L
DTX3
DTX4
EFNA2
EFNA4
EGFL7
EIF4ENIF1
EIF4E
ELF3
ELF5
ENAM
ENHO
EOMES
EP300
EPAS1
EPHA1
EPHA2
EPN1
EPN2
ERH
ESRRB
ETV2
EZH2
F2R
FAM129B
FAM20C
FANCC
FANCD2
FAT4
FBXW7
FCER2
FGFR2
FOXA1
FOXC1
FOXD3
FOXO1
FOXP1
FRZB
FUT10
GALNT11
GATA2
GATA3
GATA6
GDPD5
GJA5
GLI1
GMDS
GNL3
GOT1
GPR55
GSX2
HELT
HES2
HES3
HES4
HES6
HES7
HIF1AN
HIF1A
HMGB1
HNF1B
HNF4A
HOOK3
HOXA3
HOXA5
HTR1B
IFT172
IFT74
IGF2BP1
IL1A
IL23A
IL2RA
IL31RA
IL6ST
IL7
ITCH
ITGB1BP1
KCNA5
KDM6A
KLF10
KLF4
KLF5
KRT19
LDB1
LDB2
LEO1
LFNG
LGR4
LIF
LIG4
LIPA
LRP5L
LRRK1
LRRK2
LRTOMT
LSM1
MAML1
MAML2
MAML3
MCOLN3
MCPH1
MDK
MDM2
MED10
MED12
MED14
MED15
MED21
MED27
MED28
MED30
MED7
MEF2C
MEN1
MERTK
MESP1
MESP2
METTL14
METTL3
MFNG
MIB1
MIB2
MITF
MMP14
MMP24
MTF2
MYH6
NANOG
NANOS2
NCDN
NCSTN
NDP
NEURL1B
NEUROD1
NEUROD4
NFKBIA
NIPBL
NKAPL
NKAP
NKX2-5
NKX3-2
NKX6-1
NLE1
NOD2
NODAL
NOG
NOL3
NOS3
NOX4
NR0B2
NR1H4
NR2E1
NR4A2
NRARP
ONECUT1
PADI4
PAF1
PAFAH1B1
PAX6
PBX1
PCM1
PDCD10
PDPK1
PDX1
PDZD7
PEAR1
PELO
PERP
PGAM2
PLG
PLN
PLXND1
POFUT1
PORCN
POSTN
POU4F3
PPP1CA
PRDM14
PRDM16
PRDM1
PRKCI
PROP1
PROX1
PRRX1
PSEN1
PSEN2
PSENEN
PTH1R
PTH
PTK2B
PTK6
PTP4A3
PYGO1
PYGO2
RAB3D
RAB5A
RAC1
RAC2
RARA
RARB
RARG
RASSF2
RBM15
RBPJ
RFNG
RFX3
RFX6
RIF1
RIPPLY2
ROBO1
ROBO2
RSPO3
RTF1
RXRA
RYK
RYR2
S1PR3
SALL1
SALL4
SAV1
SCRIB
SCYL2
SDC1
SEC24B
SEL1L
SEMA3C
SETD6
SFRP1
SFRP2
SFRP4
SFRP5
SHH
SIDT2
SIX2
SKI
SLC35C1
SLC35C2
SLC4A7
SLC9A3R1
SLITRK6
SMAD2
SMAD4
SMC1A
SMC3
SMO
SNAI1
SNAI2
SNW1
SNX10
SOD1
SORBS2
SOX11
SOX17
SOX2
SOX4
SOX9
SPDEF
SPEN
SPI1
SPP2
SRC
SRRT
SS18
STAT1
STAT3
STK11
STRC
SUSD5
SYNJ2BP
TBX2
TBX3
TDGF1
TET1
TGFB1
TGFB2
TGFBR2
TGM2
THBS4
TIMP1
TMC1
TMEM100
TMEM231
TP63
TPP1
TRAF6
TRAF7
TRIM8
TRIOBP
TSPAN14
TSPAN5
TYMS
USH1C
VANGL2
VPS72
WDR12
WDR77
WWP2
YAP1
YIPF6
YTHDF2
ZBTB7A
ZFP36L2
ZHX2
ZIC3
ZMIZ1
ZNF358
ZNF423
ZNF675
ZSCAN10
A2ML1
AADACL3
AADAC
ABCA10
ABCA8
ABCA9
ABCB5
ABCC13
ABCD2
ACACB
ACADL
ACSM2A
ACSM5
ACTL8
ACVR1C
ADH1A
ADH1B
ADH4
ADIPOQ
ADRA1A
AIM1L
ALAS2
ALDH1L1
ANGPT4
ANGPTL5
ANGPTL7
ANLN
AOC3
APOB
AQP7P1
AQP7P3
AQP7
AQPEP
ASCL1
ASPA
ASPM
ATOH8
ATP1A2
ATP1A3
B3GALT1
BMP3
BMPR1B
BRSK2
BTNL9
BUB1
C12orf39
C13orf36
C14orf180
C14orf53
C17orf93
C1orf230
C2orf40
C2orf54
C3orf50
C6orf126
CA3
CA4
CA9
CAMP
CAPN9
CAPSL
CASP14
CBLN2
CCL11
CCL24
CCL7
CD177
CD300LG
CD36
CDC20B
CDC20
CDC25C
CDH20
CDO1
CEACAM5
CEACAM6
CELF3
CENPA
CENPF
CEP55
CES1
CFD
CGA
CHRDL1
CHRNA6
CHRNA9
CIB3
CIDEA
CIDEC
CILP2
CKAP2L
CLCA4
CLDN19
CLEC3A
CLEC3B
CLEC4GP1
CLEC4G
CLEC5A
CNGA2
CNIH2
CNN1
CNTNAP2
COL10A1
COL11A1
COMP
CPA1
CPA2
CPLX2
CRHBP
CSAG1
CSAG2
CSAG3
CSF3
CSMD3
CSN1S1
CSN2
CSN3
CST1
CST2
CST4
CST5
CXADRP3
CXCL10
CXCL11
CXCL2
CXorf30
CXorf61
CYP1A1
CYP2B6
CYP2B7P1
CYP3A4
DACT2
DCT
DEFB132
DEPDC1
DES
DGAT2
DIO1
DLGAP5
DLK1
DLK2
DPP6
DPT
DQX1
DUSP13
E2F8
EDN3
EIF4E1B
ELANE
EMX1
ENTHD1
EPB42
EPHA8
EPO
EPR1
EPYC
EXO1
FABP4
FABP6
FAM180B
FAM196A
FAM196B
FAM25A
FAM83D
FBN2
FBXO40
FEZF2
FGF5
FGFBP2
FHL1
FIGF
FMO9P
FOSB
FOXJ1
FOXM1
FRMD1
FXYD1
G0S2
GABRA3
GABRA4
GABRD
GABRQ
GAL3ST2
GATA4
GATA5
GBX2
GDF10
GFAP
GJB2
GLP2R
GLRA4
GLYAT
GNAT3
GNG13
GPAM
GPD1
GPIHBP1
GPR112
GPR115
GPR139
GPR144
GPX3
GRIA2
GRIA4
GRM4
GYG2
GYS2
HAPLN1
HBA1
HBA2
HBB
HBG1
HBG2
HCN2
HEPACAM
HEPN1
HHATL
HIF3A
HIST1H2AM
HIST1H2BO
HIST1H3G
HIST1H3H
HIST2H3C
HJURP
HORMAD1
HOXB13
HOXC12
HPD
HPSE2
HS3ST4
HSD17B13
HSD17B6
HSPB6
HSPB7
HTR1D
IBSP
IGFBP6
IGFL2
IGFL3
IL17B
IL19
IL20
INHBA
INSM1
IQGAP3
ITGA7
ITIH2
ITIH5
ITLN1
ITPKA
KCNA2
KCNA4
KCNE1
KCNH1
KCNIP2
KCNJ16
KCNJ3
KIAA0101
KIAA0408
KIAA1199
KIAA1239
KIF14
KIF18B
KIF1A
KIF20A
KIF2C
KIF4A
KISS1R
KLB
KLF15
KLHL1
KLHL31
KLK3
KLKP1
KREMEN2
KRT37
KY
LALBA
LEP
LGALS12
LGALS9B
LHCGR
LHFPL5
LHX1
LHX2
LIN28A
LIPE
LOC100133920
LOC152225
LOC283392
LOC283867
LOC388387
LOC55908
LOC572558
LOC642597
LOC645323
LOC647309
LOC728264
LOC729467
LOC84740
LPL
LPPR5
LRRC15
LRRC3B
LRRN4CL
LRTM2
LST-3TM12
LYVE1
MAGEA1
MAGEA2
MAGEA3
MAGEA4
MAGEA6
MAGEB2
MAGEC2
MAP1LC3C
2021-03-04
MASP1
MELK
MESTIT1
MLXIPL
MMP10
MMP11
MMP13
MMP1
MRAP
MS4A15
MS4A8B
MSLN
MSMB
MUC21
MUC2
MYBL2
MYEOV
MYH11
MYH1
MYOC
MYOM1
MYT1
NAT1
NBPF6
NCRNA00052
NDC80
NDST4
NEIL3
NEK2
NELL2
NEURL
NKAIN1
NKX2-2
NMUR1
NMU
NNAT
NPR1
NPY2R
NUF2
NXNL1
NXPH1
OR2B6
ORM1
ORM2
OVCH2
OXTR
P2RX6
PAK7
PAMR1
PAPPA2
PAX7
PBK
PCK1
PCOLCE2
PDE1C
PDE3B
PDK4
PENK
PFKFB1
PGA3
PGA4
PGA5
PI16
PITX1
PKD1L2
PKHD1L1
PKMYT1
PLAC1
PLAC9
PLIN1
PLIN4
PLK1
POTEC
PPAPDC1A
PPBP
PPP1R1A
PPP2R2C
PRAME
PRG4
PROK1
PROL1
PRRT4
PSAPL1
PVALB
PYDC1
PYGM
RAD21L1
RBP4
RDH16
RDH5
RDM1
RERGL
RHOXF1
RIMS4
RNF186
RPE65
RRM2
RTBDN
RXRG
S100A7A
S100A7
S100P
SAA2
SCARA5
SCN4A
SCT
SDPR
SEL1L2
SGCG
SGK2
SGOL1
SIX3
SKA1
SLC19A3
SLC22A12
SLC24A2
SLC2A4
SLC30A8
SLC36A2
SLC5A8
SLC6A4
SLC7A10
SLCO1A2
SMR3B
SMYD1
SORBS1
SPC24
SPDYC
SPINK4
STAB2
SULT1C3
SYT13
SYT5
TCL1B
TDO2
TEX19
TFR2
TIMP4
TLX1
TLX3
TMEM132C
TMEM145
TMEM151A
TMEM215
TNMD
TNNI3
TNNT1
TNNT3
TNXB
TOP2A
TPX2
TRDN
TRHDE
TROAP
TRPA1
TRPM3
TSLP
TUBA3D
TUSC5
TYRP1
UBE2C
UHRF1
VGF
VIT
VSTM2A
WBSCR28
WIF1
WISP1
WIT1
WT1
ZIC5
ZNF716
AASDHPPT
ABCC12
ACP5
ACTG2
ADAM29
ADAMTS8
ADCYAP1
ADH7
ADK
ADRA1D
ADRB1
AKAP14
AKR1C1
AKR1E2
ALB
ALDH3A1
ALOX15B
AMY1A
ANKRD2
ANKRD58
ANO7
ANXA8L2
AP3M2
APOBEC3D
APOD
ARC
ARPP21
ATG4A
ATP2B2
ATP6V1B1
ATP8A2
BAMBI
BCAN
BCAR4
BCL2A1
BCL2L14
BDNF
BEX1
BMPER
BNC1
C10orf131
C10orf18
C10orf90
C11orf35
C11orf67
C14orf79
C19orf36
C19orf77
C1orf111
C1orf226
C1orf92
C20orf85
C2orf14
C2orf39
C2orf71
C2orf82
C6orf103
C6orf138
C6orf15
C6orf223
C7orf57
CA2
CA6
CALML3
CALY
CAMSAP1
CCDC151
CCDC40
CCDC42B
CCDC57
CCDC74A
CCL18
CCL5
CCNA1
CCNI2
CD19
CD27
CD52
CD74
CDH18
CDH19
CDH22
CDH2
CDHR4
CDX1
CEL
CES4
CHGA
CHRM3
CITED1
CLCNKB
CLDN10
CLEC18A
CLEC18C
CLEC4E
CLEC6A
COL11A2
COL7A1
COL9A1
COL9A3
COX6B2
CPB1
CR1L
CST7
CTAG1B
CTAG2
CUX2
CXCL13
CXCL1
CXCL5
CXCL6
CXCL9
CXCR6
CYP24A1
CYP2A6
CYP2W1
CYP4A11
CYP4F12
CYP4F3
CYP4F8
CYTH1
D4S234E
DAPL1
DCUN1D4
DEF6
DERL1
DISP2
DLX1
DLX5
DLX6
DMBT1
DPAGT1
DSCR8
DTHD1
ECEL1
EMID2
EMILIN3
ENPP3
EPHX3
EREG
ESRRG
EXD1
EXTL1
FABP7
FAM135B
FAM150B
FAM159A
FAM166B
FAM176B
FAM179A
FAM181B
FAM18A
FAM65C
FAM71E2
FAM72D
FAM91A1
FAM98B
FBF1
FBN3
FCRLB
FGF19
FGFBP1
FGL1
FIBCD1
FOXE1
FOXQ1
FSD1
GABBR2
GABRA1
GAD1
GAS2
GBP6
GCGR
GCNT3
GDF5
GDF9
GJB5
GJB6
GLRA3
GNMT
GP1BA
GP2
GPLD1
GPR126
GPR128
GPR25
GRIA1
GRIA3
GSTA1
GUCY2D
GZMB
GZMH
GZMM
HCST
HDC
HEXDC
HFM1
HILS1
HLA-DQA1
HLA-DQB2
HLA-DRB1
HLA-G
HSD11B1
IDO1
IFNG
IGF2BP3
IGFBPL1
IGSF1
IHH
IL22RA2
IRS4
ITGAX
JAKMIP2
KCNB2
KCNC1
KCNH3
KCNJ13
KIAA0125
KIAA1409
KIAA1644
KIAA1875
KIR2DS4
KIR3DL2
KLHDC7B
KLK14
KLK2
KLRB1
KLRC1
KRT13
KRT1
KRT4
LAMB4
LBP
LCN2
LGALS2
LGI3
LHFPL4
LHX9
LIME1
LIX1
LOC100129726
LOC100130933
LOC100133669
LOC115110
LOC158376
LOC282997
LOC283663
LOC286002
LOC390595
LOC400696
LOC643719
LOC728323
LOXL4
LPAR4
LPO
LRP1B
LRRC14B
LRRC69
LRRCC1
LTK
MAFA
MAL2
MEF2B
MEI1
MEPE
MIA
MICAL1
MID2
MLC1
MMP12
MMP20
MORN3
MPZ
MST1
MT3
MUCL1
MYBPC1
MYO3A
MYO7A
NAA50
NAPSA
NCAN
NCBP1
NCCRP1
NFKBIZ
NKG7
NOS1AP
NOS1
NOXO1
NPTX1
NR5A1
NTNG1
NTS
NUDCD1
ODZ1
OGDHL
OLFM3
OPA1
OR7A5
ORC3L
P2RY4
PAGE2B
PCDH11X
PCDHA8
PCMT1
PCP2
PCSK4
PDIA2
PDZK1P1
PGBD5
PGC
PGK1
PHKB
PI15
PIGR
PIWIL2
PLA2G2D
PLUNC
PNLDC1
PON1
POU5F1
PPP6C
PRSS12
PRSS3
PSME1
PSME2
PSTPIP1
PTGDR
PTGES3
PTPRCAP
PVRIG
PYY2
PZP
QRFPR
RAB18
RAPGEFL1
RASGRP2
RBM20
REC8
RGL3
RLBP1
ROPN1B
ROPN1L
ROPN1
ROS1
RPH3A
RPRM
RUFY4
S100A2
S100B
SAA4
SAG
SAMD13
SATL1
SCG3
SCGB3A2
SCRG1
SEC14L2
SEMA3B
SEPT1
SERPINA1
SERPINA3
SEZ6L
SFTPA1
SFTPB
SHBG
SHCBP1
SLC13A5
SLC16A6
SLC20A2
SLC23A1
SLC25A32
SLC26A4
SLC27A2
SLC35A5
SLC3A1
SLC47A1
SLC4A4
SLC6A10P
SLC6A20
SLC6A9
SLC9A10
SLIT1
SNAPC3
SNTN
SPATA20
SPHKAP
SPIB
SPOCD1
SPRR2E
SPSB4
SRD5A2
STAG3
STXBP5
SYCE1
SYT8
TACC2
TAPBPL
TAT
TBC1D10C
TBX4
TCEAL2
TCN1
TCP11
TDRD9
TEKT1
TEKT2
TEX15
TFF1
TFF2
TFPI2
TM7SF4
TMC3
TMEM132E
TMEM156
TMEM190
TMEM200B
TMEM91
TMPRSS5
TNFRSF13C
TNFRSF14
TNFRSF8
TNNC1
TNNI2
TPH1
TREML2
TRH
TRIM67
TRMT2B
TSIX
TSPAN8
TTC24
TTC29
TTC35
TTYH1
TUBA3C
TUBA3E
TUBA4B
TUBB2B
UBD
UBXN11
UGDH
UGT1A7
UPK1A
UPK1B
UPK3A
VCX3A
VHL
VPS35
VTN
WAC
WDR16
WNT10A
WNT11
WWOX
XCL2
XKR9
YSK4
ZACN
ZBED2
ZDHHC9
ZFP42
ZNF219
ZNF250
ZNF560
ZNF683
ZPLD1

## Sheet: 1142 gene in RegNetwork
gene
E2F1
EP300
ESR1
HEY1
FOS
GATA2
GATA3
FOXA1
HNF4A
HSF1
JUN
MEF2C
MYC
ZBTB7A
POU5F1
RXRA
PRDM1
SP1
SPI1
BRCA1
STAT1
STAT3
NANOG
BHLHE40
SMC3
TP53
SMAD4
PAX6
NFKB2
LEF1
HIF1A
EPAS1
E2F2
CEBPA
XBP1
WT1
TP63
TCF7L2
TCF7L1
TCF7
SOX9
SOS2
SOS1
SMAD2
RXRG
RARB
RBPJ
RARG
RARA
PIAS1
PGR
PDX1
PBX1
ONECUT1
NKX6-1
NKX2-2
NEUROD1
MYBL2
CLEC5A
MITF
MAPK3
MAPK1
MAFA
HOXD3
HOXB13
HOXA5
GLI1
FOXO3
FOXO1
FOXD3
FOXC1
FOSB
ESR2
E2F3
CTNNB1
CREBBP
BRCA2
BCL6
BBC3
ABL1
ANKRD2
APC
ARID1B
ASCL1
ATOH1
BHLHE41
CBX4
CDX1
CDX2
CITED1
COPS5
CTR9
DDB2
DLX1
DLX5
DTX1
ELF3
ESRRB
ESRRG
EZH2
FOXM1
FOXP1
GATA4
GATA5
GATA6
HDAC5
HDAC9
HES1
HES6
HEY2
HEYL
HIF1AN
HIF3A
HMGB2
HNF1B
INSM1
KAT2B
KHDRBS1
KLF10
KLF4
KLF5
LDB1
LDB2
LHX9
MAML1
MAML3
MCM6
MED12
MED14
MED15
MED21
MED27
MED30
MEN1
MYT1
NCOA1
NCOA3
NFKBIA
NKX2-5
NOTCH2
NOTCH3
NOTCH4
NR0B2
NR1H4
NR4A2
NR5A1
PITX1
PROX1
PYGO1
PYGO2
RB1
RFX3
RFX6
SALL1
SIX3
SKI
SNAI1
SNAI2
SNAPC3
SNW1
SOX17
SOX2
SOX4
SPEN
SPIB
TBX2
TBX3
TRIM21
TWIST1
BCL2L11
MESP2
DCK
BEND6
TNFAIP8
UHRF1
SNX10
HSP90AA1
MET
NUSAP1
DTL
RIF1
CHD7
PRKDC
HES4
RAC1
RFC4
RPS6KB1
RRM2
SET
RBM15
BMP7
SLC16A1
BMPR1A
ZFP36L2
TYMS
WNT9A
NAA50
SPHK1
PRC1
SLC16A6
CCNE2
ACVR2B
LHX2
PKMYT1
NIPBL
NDC80
KDM6A
IGF1R
ERH
CDCA7
CCND1
ZACN
YAP1
WWOX
WNT5A
WNT1
WAC
VPS35
VGF
TRMT2B
TRAF7
TOP2A
TNXB
TMEM200B
TMEM132E
TIMP1
TGFB2
SS18
SMC1A
SLC9A3R1
SLC6A4
SLC2A3
SLC25A32
SLC13A5
SDCBP
SDC1
SCG3
SAV1
SAA2
RUNDC1
RUFY4
RTBDN
RDH16
RASSF7
PPP6C
PHKB
PDPN
PBK
P2RY4
OXTR
OXCT1
NOTCH1
NOL3
NOG
NFKBIZ
NELL2
NEK2
MYH6
MMP14
METTL3
MELK
MDM2
LRTOMT
LPL
LIN9
LHX1
KRT19
KLK3
KIF4A
KIF2C
KIF11
KCNJ16
KCNC1
IL1A
IGF2BP3
IGF2BP1
HOXC12
HORMAD1
HMGB1
HIST3H3
HIST2H3C
HIST1H3H
HIST1H2BO
HIST1H2AM
HES7
HBA2
GSK3B
GRIA4
GPX3
GNL3
GNAZ
GMPS
GLRA3
GFPT1
GBX2
GALNT11
GAD1
FZD9
FZD10
FOXQ1
FIBCD1
FANCC
FAM72D
FAM129B
EXT1
EXO1
EPO
EGFR
EGF
ECEL1
E2F8
DOCK4
DNER
DLL4
DIXDC1
DACT2
CSAG1
CHRDL1
CHAC1
CENPF
CEL
CDK6
CDK4
CDH20
CDH2
CDC42BPA
CD74
CD151
CBFA2T2
CAV1
CA2
BRSK2
BRAF
BMPR1B
B9D1
ARID1A
ARC
APP
ANXA4
ANXA3
AKT2
AIF1L
ACSM5
AASDHPPT
CCNA1
CCNA2
FRAT1
PRG4
APC2
CEACAM5
CAP2
SEMA3C
TACC2
POSTN
CES1
SIX2
NMU
SLC27A2
UBE2C
ESM1
CHGA
PTP4A3
MAL2
TNFRSF13C
CTHRC1
MUCL1
SERPINA3
LRRK2
CNN1
COL4A2
COL9A3
COMP
CR1L
HAPLN1
A2ML1
CSPG4
BTNL9
ADRB2
AKAP14
ACE
AKR1C1
DES
DMBT1
AGT
ECT2
ERBB3
EREG
ALB
HEPACAM
FCER2
ABCD2
FGFR1
FGFR2
FGL1
MTF2
ZHX2
PLXND1
FLT4
PRAME
CASP14
FZD2
PYDC1
GAS2
FGF21
MYEOV
GJB5
CXCL2
ANXA1
CTAG2
HLA-DQA1
HLA-DRB1
HPD
APOB
NCCRP1
IGFBPL1
IGFBP6
IGSF1
IL7
ITGA7
ITGAX
ITIH2
CD82
KRT1
KRT4
KRT6B
KRT13
KRT15
IGFL3
LCN2
LGALS2
MAGEA2
MAGEA3
MAGEA6
MAGEB2
MMP10
MST1
MYO7A
NKG7
NNAT
NPR1
OPA1
G0S2
PCK1
PCMT1
MAGEC2
VIT
PGC
PGK1
SERPINA1
FXYD1
PRRX1
NLE1
LIME1
FBXW7
LGR4
PRKCI
TEX15
BCCIP
SALL4
PSME1
PSME2
VANGL2
BAX
RDH5
BCL2
BCL2A1
HCN2
CCL7
CXCL5
PERP
NOD2
SFRP1
SFRP4
PORCN
BMP5
SLC6A9
BMP6
DLK2
SRC
XCL2
BUB1
TFF1
TGFBR2
TSPAN8
TNNC1
TNNI3
TNNT3
UPK1B
VTN
WNT7A
ZNF217
ZBED2
FAT4
TFPI2
EPHX3
TMEM156
CALML3
AXIN2
EOMES
DSCR8
SORBS2
ZSCAN10
PIK3R3
TNFSF11
AOC3
ALDH4A1
KRT37
B3GALT1
DLK1
SYT8
PSTPIP1
ITGB1BP1
ARRDC1
GPR55
CD19
ACVRL1
RECQL5
NAPSA
TBX4
CD44
RASSF2
HS3ST4
FGFBP1
ZIC3
ZDHHC9
TMEM91
SHH
SHC2
SHC1
KREMEN2
ITPKA
GPLD1
EMILIN3
DVL2
DTX3L
CDC73
ADRA1D
AKT1
MAP2K1
RPS6KA5
WWC1
KLF15
LIF
TEX19
MSMB
HES2
MS4A7
SEMA3B
LOXL4
NUDCD1
GADD45G
WWP2
WNT11
WNT10A
TPP1
TMEM145
TLX3
TIMP4
SLC4A7
SIDT2
SCT
PIK3CA
PDZD7
PAIP1
NOS3
NOS1
MSI2
MDK
IGF1
HILS1
HES5
GADD45B
GADD45A
DLX3
DEF6
CYP1A1
CXCL12
CRHBP
CGA
CDKN1A
ASPA
ACVR1C
BDNF
ERBB2
GRB2
HSPA4
KIF1A
PIK3R1
PTGES3
TNFRSF14
HSPB6
PDGFRB
KATNB1
CENPA
AP3M2
STIP1
ADH1B
DCUN1D4
NCDN
MTOR
GOT1
IGFBP5
ARAF
LOXL2
MMP1
YBX1
AXL
2021-03-04
S100A2
FAM83D
SHC3
NTS
MMP9
EXD1
EIF4E
COL7A1
BCL9
ALDH3A1
ZNF219
WNT2B
WNT10B
TMEM100
TGFB1
SMO
SLC4A4
SLC47A1
SLC35C2
SLC24A2
SHC4
SGK2
S100P
S100A4
RTN4RL1
RBP4
RAB3D
PTH1R
POU4F3
PENK
NQO1
MMP13
LRRN4CL
KY
KLKP1
KIF20A
KIF14
KCNH3
IL6ST
HIST1H3G
GJA1
FGF16
FCRLB
CSNK1E
CHRNA9
CDHR4
CCL5
CA4
C6orf15
C1orf226
BCL9L
ADRA1A
HRAS
KRAS
NRAS
EPB42
AAK1
ANGPTL5
HDC
MESTIT1
HOXA3
EGFL7
BNC1
SLC2A1
TGM2
HOOK3
P2RX6
UBXN11
PTEN
PROK1
MASP1
HPSE2
ETV2
DSPP
CXCL13
AKR1E2
ADAM10
ABCC13
SCRIB
IL17B
DQX1
DIO1
LRRC69
AGR2
DPAGT1
FRAT2
SPDEF
ADIPOQ
TRH
TAT
SLC35C1
CYP4F3
CD46
AGXT
HBA1
PLG
C1GALT1
UGDH
FZD5
STK11
SHBG
ZNF358
WNT9B
TFR2
SPDYC
SOD1
SLC6A10P
RPS6KB2
PTK2B
PLIN4
PLIN1
PCSK4
PCM1
NXPH1
NR2E1
NOXO1
NOS1AP
KLHDC7B
HTR1D
HSD17B13
HES3
GYS2
GPD1
FAM98B
ENPP3
DTX3
DTX2
DPP6
CYP4F12
CYP4A11
CSNK1A1
CPA2
COL11A2
CLEC18C
CLDN19
CCDC151
CA9
ADH4
ADAM17
TRDN
SMYD1
RASGRP2
NEIL3
MED10
GABBR2
FHL1
DHX32
TNC
TUBA4B
TNFRSF8
TMEM151A
SPP1
SPAG5
SLC26A4
SFTPA1
SEC62
SCYL2
RAB5A
PI16
PDIA2
NAT1
MMP12
MIB2
LBP
KIF18A
IL31RA
HCST
GJB2
FGF22
EPHA2
DBH
CXCL1
CST4
CST1
CNTN1
CA6
C10orf90
AP2B1
ANLN
AGTR2
ADK
ADH7
ITCH
ALOX15B
CCNB1
SLC22A12
CYP24A1
EPN1
TUBB2B
PDCD1
RBM3
SETD6
FRMD1
WISP1
ZIC5
SLC2A4
PYCR1
PSEN2
MFNG
LSM1
FZD7
FGF9
FGF8
DERL1
DDX3X
BMP4
ATG5
YTHDF2
WNT3
WDR77
VHL
UCHL5
TRIM8
THBS4
TGFB3
TCEAL2
SYK
STAG3
SPC24
SPATA20
SOX11
SLIT1
SLC35A5
SLC20A2
RTF1
RSPO2
ROBO1
RIPPLY2
RHBDD1
RAC2
PTK6
PSENEN
PRDM16
POLD1
PLK1
PGBD5
PDK4
PDE3B
PDCD10
PCP2
PCOLCE2
PCGF2
PARP3
NCBP1
MT3
LRRC14B
LFNG
KIFC1
KCNJ3
IRS4
IL23A
HTR1B
HELT
HBG1
GSX2
GMDS
GLP2R
GDF9
GABRA1
FGF6
FBF1
FANCD2
ENG
DVL1
DGAT2
CUX2
CUL4A
CST5
CPLX2
CDK9
CDC25C
C7orf57
ATP1A2
ASCL2
ARRB1
APH1A
ALAD
ACTL8
ACP5
RAF1
TUBA3C
NRARP
KISS1R
SFRP2
KLHL1
IFNG
FGF20
FGF1
DLX6
DLL1
CSF3
BMP2
ARPP21
ANO7
CEACAM6
SORBS1
PDPK1
FABP4
CD36
AQP7P1
AQP7
ACADL
GRIA1
RAPGEFL1
PSEN1
LGALS12
CDH3
ZHX3
WDR12
UPK3A
TROAP
TBC1D10C
SLC19A3
SERF1A
SEPT1
SEL1L2
SEL1L
RGL3
PTH
PLA2G2D
PKD1
PITRM1
PAFAH1B1
ORM2
ORM1
MUC2
MMP11
MKI67
MICAL1
LRRK1
LIPE
LHCGR
LGALS9B
KIT
KCNA5
JAKMIP2
HLA-G
GPR180
GLYAT
GDPD5
GAL3ST2
FZD4
FGF5
FGF17
FABP6
EMX1
EIF4E1B
EDN3
DVL3
DUSP13
CYP3A4
COL11A1
CHRNA6
CD52
CCL24
CAPN1
BMPR2
ATP2B2
ATP1A3
ADRB1
ACACB
PIK3R2
EIF4ENIF1
TNNI2
TSPAN14
ZMIZ1
WNT8A
TSPAN5
TREML2
TNNT1
SEC14L2
S100B
RAB18
PYY2
PPBP
PKHD1L1
KIF18B
KCNA2
INHBA
GP1BA
ELANE
CTSK
CCDC57
APOBEC3D
MAP2K2
CDC20
PPP1CA
BAK1
WNT4
TRPM3
TMEM190
SYNJ2BP
RYK
PYGM
PIGR
LRP1B
LPO
LHFPL4
IL2RA
IDO1
HHATL
GRM4
GFAP
CXCL9
CXCL11
CXCL10
CD274
FLT1
PPP2R2C
F2R
FAP
IL20
PROM1
LIPA
TSLP
MAML2
TYRP1
TP53INP1
RPRM
PCDHA8
LIG4
GLRA4
EPHA8
CTSD
CCL18
SMN1
IHH
BGN
PAPPA2
ZNF423
ZFP42
NCAN
FGF18
TRAF6
TAPBPL
LIN28A
IL19
CXCL6
CFD
DCT
PFKFB1
LEP
KCNA4
EGLN1
CYP2B6
ALAS2
C20orf85
WNT6
TPH1
TNMD
TMEM132C
SFTPB
REC8
POLK
PI15
PAX7
MYOC
LRRC3B
LIX1
CSN2
CIDEC
CCR2
TFF2
LPAR4
CLCNKB
WNT2
MID2
KCNIP2
AXIN1
FBN2
RPE65
IBSP
PIK3CB
PIK3CD
SRD5A2
PALM2
FZD8
CPB1
CLRN1
CCL11
ABCB5
ZPLD1
HSD11B1
GABRA3
FGF7
FEZF2
VSTM2A
SYT13
GPR25
DIAPH3
CNTN6
XKR9
TCP11
SYT5
RPLP1
RBM20
MS4A15
MLXIPL
MED28
LTK
EPN2
DLX2
DLL3
CDC20B
CAMSAP1
CAMP
ITGB3
WNT8B
WNT7B
WNT5B
WNT3A
WNT16
CSNK1A1L
SLITRK6
SLC30A8
PCDH11X
KIAA0408
EPHA1
AKT3
JAG1
ATP6V1B1
RSPO3
PRRT4
TRHDE
ATOH8
LEO1
NCSTN
ROS1
S100A7
CNTNAP2
DTX4
JAG2
RFNG
MAGEA1
