# Supplementary material for: Detecting prognostic biomarkers of breast cancer by regularized Cox proportional hazards models
Source: J Transl Med. 2021 Dec 20;19:514. doi: 10.1186/s12967-021-03180-y (PMC8686664; doi:10.1186/s12967-021-03180-y)
Supplement: Supplementary file 3 — Additional file 3: Table S3. The breast cancer-specific gene regulatory network with 1142 genes and 6402 edges. [file 12967_2021_3180_MOESM3_ESM.csv]

V1	V2
E2F1	ESR1
E2F1	GATA2
E2F1	GATA3
E2F1	JUN
E2F1	MYC
E2F1	PRDM1
E2F1	SP1
E2F1	SPI1
E2F1	BRCA1
E2F1	SMC3
E2F1	TP53
E2F1	PAX6
E2F1	NFKB2
E2F1	HIF1A
E2F1	E2F2
E2F1	CEBPA
E2F1	SOX9
E2F1	SMAD2
E2F1	RXRG
E2F1	RBPJ
E2F1	MYBL2
E2F1	MAFA
E2F1	ESR2
E2F1	E2F3
E2F1	CTNNB1
E2F1	CREBBP
E2F1	DDB2
E2F1	DTX1
E2F1	EZH2
E2F1	FOXP1
E2F1	HMGB2
E2F1	INSM1
E2F1	KLF10
E2F1	MCM6
E2F1	NCOA3
E2F1	NOTCH2
E2F1	PROX1
E2F1	PYGO2
E2F1	RB1
E2F1	SALL1
E2F1	SOX4
E2F1	SPEN
E2F1	BCL2L11
E2F1	MESP2
E2F1	DCK
E2F1	BEND6
E2F1	TNFAIP8
E2F1	UHRF1
E2F1	SNX10
E2F1	HSP90AA1
E2F1	MET
E2F1	NUSAP1
E2F1	DTL
E2F1	RIF1
E2F1	CHD7
E2F1	PRKDC
E2F1	HES4
E2F1	RAC1
E2F1	RFC4
E2F1	RPS6KB1
E2F1	RRM2
E2F1	SET
E2F1	RBM15
E2F1	BMP7
E2F1	SLC16A1
E2F1	BMPR1A
E2F1	ZFP36L2
E2F1	TYMS
E2F1	WNT9A
E2F1	NAA50
E2F1	SPHK1
E2F1	PRC1
E2F1	SLC16A6
E2F1	CCNE2
E2F1	ACVR2B
E2F1	LHX2
E2F1	PKMYT1
E2F1	NIPBL
E2F1	NDC80
E2F1	KDM6A
E2F1	IGF1R
E2F1	ERH
E2F1	CDCA7
E2F1	CCND1
E2F1	ZACN
E2F1	YAP1
E2F1	WWOX
E2F1	WNT5A
E2F1	WNT1
E2F1	WAC
E2F1	VPS35
E2F1	VGF
E2F1	TRMT2B
E2F1	TRAF7
E2F1	TOP2A
E2F1	TNXB
E2F1	TMEM200B
E2F1	TMEM132E
E2F1	TIMP1
E2F1	TGFB2
E2F1	SS18
E2F1	SMC1A
E2F1	SLC9A3R1
E2F1	SLC6A4
E2F1	SLC2A3
E2F1	SLC25A32
E2F1	SLC13A5
E2F1	SDCBP
E2F1	SDC1
E2F1	SCG3
E2F1	SAV1
E2F1	SAA2
E2F1	RUNDC1
E2F1	RUFY4
E2F1	RTBDN
E2F1	RDH16
E2F1	RASSF7
E2F1	PPP6C
E2F1	PHKB
E2F1	PDPN
E2F1	PBK
E2F1	P2RY4
E2F1	OXTR
E2F1	OXCT1
E2F1	NOTCH1
E2F1	NOL3
E2F1	NOG
E2F1	NFKBIZ
E2F1	NELL2
E2F1	NEK2
E2F1	MYH6
E2F1	MMP14
E2F1	METTL3
E2F1	MELK
E2F1	MDM2
E2F1	LRTOMT
E2F1	LPL
E2F1	LIN9
E2F1	LHX1
E2F1	KRT19
E2F1	KLK3
E2F1	KIF4A
E2F1	KIF2C
E2F1	KIF11
E2F1	KCNJ16
E2F1	KCNC1
E2F1	IL1A
E2F1	IGF2BP3
E2F1	IGF2BP1
E2F1	HOXC12
E2F1	HORMAD1
E2F1	HMGB1
E2F1	HIST3H3
E2F1	HIST2H3C
E2F1	HIST1H3H
E2F1	HIST1H2BO
E2F1	HIST1H2AM
E2F1	HES7
E2F1	HBA2
E2F1	GSK3B
E2F1	GRIA4
E2F1	GPX3
E2F1	GNL3
E2F1	GNAZ
E2F1	GMPS
E2F1	GLRA3
E2F1	GFPT1
E2F1	GBX2
E2F1	GALNT11
E2F1	GAD1
E2F1	FZD9
E2F1	FZD10
E2F1	FOXQ1
E2F1	FIBCD1
E2F1	FANCC
E2F1	FAM72D
E2F1	FAM129B
E2F1	EXT1
E2F1	EXO1
E2F1	EPO
E2F1	EGFR
E2F1	EGF
E2F1	ECEL1
E2F1	E2F8
E2F1	DOCK4
E2F1	DNER
E2F1	DLL4
E2F1	DIXDC1
E2F1	DACT2
E2F1	CSAG1
E2F1	CHRDL1
E2F1	CHAC1
E2F1	CENPF
E2F1	CEL
E2F1	CDK6
E2F1	CDK4
E2F1	CDH20
E2F1	CDH2
E2F1	CDC42BPA
E2F1	CD74
E2F1	CD151
E2F1	CBFA2T2
E2F1	CAV1
E2F1	CA2
E2F1	BRSK2
E2F1	BRAF
E2F1	BMPR1B
E2F1	B9D1
E2F1	ARID1A
E2F1	ARC
E2F1	APP
E2F1	ANXA4
E2F1	ANXA3
E2F1	AKT2
E2F1	AIF1L
E2F1	ACSM5
E2F1	AASDHPPT
E2F1	CCNA1
E2F1	CCNA2
EP300	ESR1
EP300	HEY1
EP300	FOS
EP300	GATA3
EP300	HNF4A
EP300	JUN
EP300	MEF2C
EP300	MYC
EP300	SP1
EP300	SPI1
EP300	BRCA1
EP300	STAT1
EP300	STAT3
EP300	BHLHE40
EP300	SMC3
EP300	TP53
EP300	SMAD4
EP300	PAX6
EP300	LEF1
EP300	HIF1A
EP300	EPAS1
EP300	CEBPA
EP300	TP63
EP300	TCF7L2
EP300	TCF7L1
EP300	TCF7
EP300	SOX9
EP300	SMAD2
EP300	RARB
EP300	RBPJ
EP300	RARG
EP300	RARA
EP300	NEUROD1
EP300	MYBL2
EP300	MITF
EP300	MAPK1
EP300	HOXD3
EP300	FOXO3
EP300	E2F3
EP300	CTNNB1
EP300	CREBBP
EP300	BCL6
EP300	BBC3
EP300	ABL1
EP300	ASCL1
EP300	CDX2
EP300	CITED1
EP300	DTX1
EP300	ELF3
EP300	EZH2
EP300	FOXP1
EP300	GATA4
EP300	GATA5
EP300	GATA6
EP300	HDAC9
EP300	HES1
EP300	HES6
EP300	HEYL
EP300	HIF3A
EP300	KAT2B
EP300	KLF5
EP300	MAML1
EP300	MAML3
EP300	MED15
EP300	NCOA1
EP300	NCOA3
EP300	NFKBIA
EP300	NOTCH3
EP300	NR0B2
EP300	NR5A1
EP300	PROX1
EP300	RB1
EP300	SNW1
EP300	SOX17
EP300	SOX2
EP300	SPIB
EP300	TBX2
EP300	TWIST1
EP300	SNX10
EP300	NUSAP1
EP300	DTL
EP300	RIF1
EP300	RPS6KB1
EP300	SET
EP300	BMP7
EP300	ZFP36L2
EP300	SPHK1
EP300	CCND1
EP300	SS18
EP300	SLC13A5
EP300	SCG3
EP300	RTBDN
EP300	PDPN
EP300	OXTR
EP300	NOTCH1
EP300	NOL3
EP300	NOG
EP300	MDM2
EP300	KRT19
EP300	KIF2C
EP300	IL1A
EP300	HIST1H3H
EP300	HIST1H2BO
EP300	HIST1H2AM
EP300	HES7
EP300	GNL3
EP300	GNAZ
EP300	GMPS
EP300	FIBCD1
EP300	FAM72D
EP300	FAM129B
EP300	EPO
EP300	DLL4
EP300	CSAG1
EP300	CDK6
EP300	CDH2
EP300	CDC42BPA
EP300	CBFA2T2
EP300	CAV1
EP300	CA2
EP300	APP
EP300	ANXA3
EP300	AIF1L
EP300	FRAT1
EP300	PRG4
EP300	APC2
EP300	CEACAM5
EP300	CAP2
EP300	SEMA3C
EP300	TACC2
EP300	POSTN
EP300	CES1
EP300	SIX2
EP300	NMU
EP300	SLC27A2
EP300	UBE2C
EP300	ESM1
EP300	CHGA
EP300	PTP4A3
EP300	MAL2
EP300	TNFRSF13C
EP300	CTHRC1
EP300	MUCL1
EP300	SERPINA3
EP300	LRRK2
EP300	CNN1
EP300	COL4A2
EP300	COL9A3
EP300	COMP
EP300	CR1L
EP300	HAPLN1
EP300	A2ML1
EP300	CSPG4
EP300	BTNL9
EP300	ADRB2
EP300	AKAP14
EP300	ACE
EP300	AKR1C1
EP300	DES
EP300	DMBT1
EP300	AGT
EP300	ECT2
EP300	ERBB3
EP300	EREG
EP300	ALB
EP300	HEPACAM
EP300	FCER2
EP300	ABCD2
EP300	FGFR1
EP300	FGFR2
EP300	FGL1
EP300	MTF2
EP300	ZHX2
EP300	PLXND1
EP300	FLT4
EP300	PRAME
EP300	CASP14
EP300	FZD2
EP300	PYDC1
EP300	GAS2
EP300	FGF21
EP300	MYEOV
EP300	GJB5
EP300	CXCL2
EP300	ANXA1
EP300	CTAG2
EP300	HLA-DQA1
EP300	HLA-DRB1
EP300	HPD
EP300	APOB
EP300	NCCRP1
EP300	IGFBPL1
EP300	IGFBP6
EP300	IGSF1
EP300	IL7
EP300	ITGA7
EP300	ITGAX
EP300	ITIH2
EP300	CD82
EP300	KRT1
EP300	KRT4
EP300	KRT6B
EP300	KRT13
EP300	KRT15
EP300	IGFL3
EP300	LCN2
EP300	LGALS2
EP300	MAGEA2
EP300	MAGEA3
EP300	MAGEA6
EP300	MAGEB2
EP300	MMP10
EP300	MST1
EP300	MYO7A
EP300	NKG7
EP300	NNAT
EP300	NPR1
EP300	OPA1
EP300	G0S2
EP300	PCK1
EP300	PCMT1
EP300	MAGEC2
EP300	VIT
EP300	PGC
EP300	PGK1
EP300	SERPINA1
EP300	FXYD1
EP300	PRRX1
EP300	NLE1
EP300	LIME1
EP300	FBXW7
EP300	LGR4
EP300	PRKCI
EP300	TEX15
EP300	BCCIP
EP300	SALL4
EP300	PSME1
EP300	PSME2
EP300	VANGL2
EP300	BAX
EP300	RDH5
EP300	BCL2
EP300	BCL2A1
EP300	HCN2
EP300	CCL7
EP300	CXCL5
EP300	PERP
EP300	NOD2
EP300	SFRP1
EP300	SFRP4
EP300	PORCN
EP300	BMP5
EP300	SLC6A9
EP300	BMP6
EP300	DLK2
EP300	SRC
EP300	XCL2
EP300	BUB1
EP300	TFF1
EP300	TGFBR2
EP300	TSPAN8
EP300	TNNC1
EP300	TNNI3
EP300	TNNT3
EP300	UPK1B
EP300	VTN
EP300	WNT7A
EP300	ZNF217
EP300	ZBED2
EP300	FAT4
EP300	TFPI2
EP300	EPHX3
EP300	TMEM156
EP300	CALML3
EP300	AXIN2
EP300	EOMES
EP300	DSCR8
EP300	SORBS2
EP300	ZSCAN10
EP300	PIK3R3
EP300	TNFSF11
EP300	AOC3
EP300	ALDH4A1
EP300	KRT37
EP300	B3GALT1
EP300	DLK1
EP300	SYT8
EP300	PSTPIP1
EP300	ITGB1BP1
EP300	ARRDC1
EP300	GPR55
EP300	CD19
EP300	ACVRL1
EP300	RECQL5
EP300	NAPSA
EP300	TBX4
EP300	CD44
EP300	RASSF2
EP300	HS3ST4
EP300	FGFBP1
EP300	ZIC3
EP300	ZDHHC9
EP300	TMEM91
EP300	SHH
EP300	SHC2
EP300	SHC1
EP300	KREMEN2
EP300	ITPKA
EP300	GPLD1
EP300	EMILIN3
EP300	DVL2
EP300	DTX3L
EP300	CDC73
EP300	ADRA1D
EP300	AKT1
EP300	MAP2K1
EP300	RPS6KA5
ESR1	FOS
ESR1	HNF4A
ESR1	JUN
ESR1	MEF2C
ESR1	MYC
ESR1	RXRA
ESR1	SP1
ESR1	BRCA1
ESR1	TP53
ESR1	SMAD4
ESR1	HIF1A
ESR1	XBP1
ESR1	SOS1
ESR1	SMAD2
ESR1	RARA
ESR1	PIAS1
ESR1	PGR
ESR1	MAPK3
ESR1	MAPK1
ESR1	GLI1
ESR1	FOXO3
ESR1	FOXO1
ESR1	FOXC1
ESR1	ESR2
ESR1	CTNNB1
ESR1	CREBBP
ESR1	BRCA2
ESR1	BCL6
ESR1	ABL1
ESR1	CITED1
ESR1	COPS5
ESR1	GATA6
ESR1	HES1
ESR1	KAT2B
ESR1	LDB1
ESR1	NCOA1
ESR1	NCOA3
ESR1	NR0B2
ESR1	NR1H4
ESR1	HSP90AA1
ESR1	IGF1R
ESR1	CCND1
ESR1	NOL3
ESR1	MDM2
ESR1	LPL
ESR1	KRT19
ESR1	EGFR
ESR1	EGF
ESR1	CAV1
ESR1	B9D1
ESR1	AKT2
ESR1	CAP2
ESR1	COL9A3
ESR1	MYEOV
ESR1	IGSF1
ESR1	KRT13
ESR1	MST1
ESR1	G0S2
ESR1	SERPINA1
ESR1	NLE1
ESR1	HCN2
ESR1	BMP6
ESR1	SRC
ESR1	TFF1
ESR1	TNNT3
ESR1	WNT7A
ESR1	PIK3R3
ESR1	AOC3
ESR1	KRT37
ESR1	SHC1
ESR1	AKT1
ESR1	WWC1
ESR1	KLF15
ESR1	LIF
ESR1	TEX19
ESR1	MSMB
ESR1	HES2
ESR1	MS4A7
ESR1	SEMA3B
ESR1	LOXL4
ESR1	NUDCD1
ESR1	GADD45G
ESR1	WWP2
ESR1	WNT11
ESR1	WNT10A
ESR1	TPP1
ESR1	TMEM145
ESR1	TLX3
ESR1	TIMP4
ESR1	SLC4A7
ESR1	SIDT2
ESR1	SCT
ESR1	PIK3CA
ESR1	PDZD7
ESR1	PAIP1
ESR1	NOS3
ESR1	NOS1
ESR1	MSI2
ESR1	MDK
ESR1	IGF1
ESR1	HILS1
ESR1	HES5
ESR1	GADD45B
ESR1	GADD45A
ESR1	DLX3
ESR1	DEF6
ESR1	CYP1A1
ESR1	CXCL12
ESR1	CRHBP
ESR1	CGA
ESR1	CDKN1A
ESR1	ASPA
ESR1	ACVR1C
ESR1	BDNF
ESR1	ERBB2
ESR1	GRB2
ESR1	HSPA4
ESR1	KIF1A
ESR1	PIK3R1
ESR1	PTGES3
ESR1	TNFRSF14
HEY1	SP1
HEY1	BRCA1
HEY1	STAT1
HEY1	EZH2
HEY1	NR0B2
HEY1	NR5A1
HEY1	SLC13A5
HEY1	RTBDN
HEY1	EPO
HEY1	CSAG1
HEY1	CES1
HEY1	COL4A2
HEY1	AKR1C1
HEY1	ERBB3
HEY1	ALB
HEY1	HEPACAM
HEY1	MTF2
HEY1	FGF21
HEY1	MYEOV
HEY1	CTAG2
HEY1	MAGEA2
HEY1	MAGEA3
HEY1	MAGEB2
HEY1	MYO7A
HEY1	SERPINA1
HEY1	FXYD1
HEY1	FBXW7
HEY1	TEX15
HEY1	PSME1
HEY1	BUB1
HEY1	DLK1
HEY1	ITGB1BP1
HEY1	RECQL5
HEY1	HSPB6
HEY1	PDGFRB
FOS	GATA2
FOS	GATA3
FOS	HNF4A
FOS	JUN
FOS	SP1
FOS	SPI1
FOS	STAT1
FOS	STAT3
FOS	BHLHE40
FOS	TP53
FOS	SMAD4
FOS	XBP1
FOS	TP63
FOS	SOX9
FOS	SOS2
FOS	RBPJ
FOS	RARG
FOS	RARA
FOS	PGR
FOS	MITF
FOS	MAPK3
FOS	MAPK1
FOS	ESR2
FOS	BCL6
FOS	ARID1B
FOS	GATA4
FOS	KLF10
FOS	KLF4
FOS	KLF5
FOS	NCOA1
FOS	NOTCH3
FOS	NR0B2
FOS	RB1
FOS	SALL1
FOS	BEND6
FOS	DTL
FOS	RBM15
FOS	LHX2
FOS	KDM6A
FOS	CCND1
FOS	WNT1
FOS	VGF
FOS	TOP2A
FOS	TNXB
FOS	TIMP1
FOS	RASSF7
FOS	NEK2
FOS	GNAZ
FOS	FAM129B
FOS	CDK4
FOS	CAV1
FOS	CA2
FOS	BRAF
FOS	ANXA3
FOS	PRG4
FOS	CAP2
FOS	UBE2C
FOS	ESM1
FOS	CNN1
FOS	CSPG4
FOS	ERBB3
FOS	FGL1
FOS	MYEOV
FOS	ANXA1
FOS	ITGA7
FOS	ITIH2
FOS	KRT4
FOS	OPA1
FOS	MAGEC2
FOS	VIT
FOS	NLE1
FOS	TEX15
FOS	SFRP1
FOS	SFRP4
FOS	PORCN
FOS	TGFBR2
FOS	TNNI3
FOS	TFPI2
FOS	TMEM156
FOS	SORBS2
FOS	SHC1
FOS	ITPKA
FOS	DVL2
FOS	KLF15
FOS	TEX19
FOS	WNT11
FOS	TPP1
FOS	NOS3
FOS	NOS1
FOS	GADD45B
FOS	GADD45A
FOS	CGA
FOS	CDKN1A
FOS	BDNF
FOS	HSPB6
FOS	PDGFRB
FOS	KATNB1
FOS	CENPA
FOS	AP3M2
FOS	STIP1
FOS	ADH1B
FOS	DCUN1D4
FOS	NCDN
FOS	MTOR
FOS	GOT1
FOS	IGFBP5
FOS	ARAF
FOS	LOXL2
FOS	MMP1
FOS	YBX1
FOS	AXL
FOS	4-Mar
FOS	S100A2
FOS	FAM83D
FOS	SHC3
FOS	NTS
FOS	MMP9
FOS	EXD1
FOS	EIF4E
FOS	COL7A1
FOS	BCL9
FOS	ALDH3A1
FOS	ZNF219
FOS	WNT2B
FOS	WNT10B
FOS	TMEM100
FOS	TGFB1
FOS	SMO
FOS	SLC4A4
FOS	SLC47A1
FOS	SLC35C2
FOS	SLC24A2
FOS	SHC4
FOS	SGK2
FOS	S100P
FOS	S100A4
FOS	RTN4RL1
FOS	RBP4
FOS	RAB3D
FOS	PTH1R
FOS	POU4F3
FOS	PENK
FOS	NQO1
FOS	MMP13
FOS	LRRN4CL
FOS	KY
FOS	KLKP1
FOS	KIF20A
FOS	KIF14
FOS	KCNH3
FOS	IL6ST
FOS	HIST1H3G
FOS	GJA1
FOS	FGF16
FOS	FCRLB
FOS	CSNK1E
FOS	CHRNA9
FOS	CDHR4
FOS	CCL5
FOS	CA4
FOS	C6orf15
FOS	C1orf226
FOS	BCL9L
FOS	ADRA1A
FOS	HRAS
FOS	KRAS
FOS	NRAS
GATA2	GATA3
GATA2	JUN
GATA2	MYC
GATA2	ZBTB7A
GATA2	RXRA
GATA2	SPI1
GATA2	BRCA1
GATA2	STAT3
GATA2	TP53
GATA2	CEBPA
GATA2	TP63
GATA2	RARB
GATA2	RBPJ
GATA2	RARA
GATA2	CLEC5A
GATA2	MAPK1
GATA2	HOXA5
GATA2	FOXO3
GATA2	ABL1
GATA2	ESRRG
GATA2	GATA6
GATA2	HDAC5
GATA2	HES1
GATA2	MED15
GATA2	NR0B2
GATA2	NR5A1
GATA2	SOX2
GATA2	TBX2
GATA2	SDCBP
GATA2	OXCT1
GATA2	KRT19
GATA2	GNAZ
GATA2	FIBCD1
GATA2	EPO
GATA2	CDK6
GATA2	ARID1A
GATA2	ANXA3
GATA2	AIF1L
GATA2	POSTN
GATA2	CES1
GATA2	SLC27A2
GATA2	ESM1
GATA2	SERPINA3
GATA2	COL4A2
GATA2	COL9A3
GATA2	CR1L
GATA2	AKR1C1
GATA2	AGT
GATA2	ERBB3
GATA2	ALB
GATA2	HEPACAM
GATA2	FGL1
GATA2	PLXND1
GATA2	PRAME
GATA2	CXCL2
GATA2	HPD
GATA2	IGSF1
GATA2	ITIH2
GATA2	MST1
GATA2	MYO7A
GATA2	NNAT
GATA2	PGC
GATA2	SERPINA1
GATA2	FXYD1
GATA2	NLE1
GATA2	SLC6A9
GATA2	BMP6
GATA2	AOC3
GATA2	DLK1
GATA2	ACVRL1
GATA2	NAPSA
GATA2	TBX4
GATA2	TMEM91
GATA2	DVL2
GATA2	AKT1
GATA2	WNT11
GATA2	PIK3CA
GATA2	NOS3
GATA2	GADD45A
GATA2	PDGFRB
GATA2	NCDN
GATA2	IGFBP5
GATA2	MMP1
GATA2	ZNF219
GATA2	SMO
GATA2	SLC47A1
GATA2	C1orf226
GATA2	EPB42
GATA2	AAK1
GATA2	ANGPTL5
GATA2	HDC
GATA2	MESTIT1
GATA2	HOXA3
GATA2	EGFL7
GATA2	BNC1
GATA2	SLC2A1
GATA2	TGM2
GATA2	HOOK3
GATA2	P2RX6
GATA2	UBXN11
GATA2	PTEN
GATA2	PROK1
GATA2	MASP1
GATA2	HPSE2
GATA2	ETV2
GATA2	DSPP
GATA2	CXCL13
GATA2	AKR1E2
GATA2	ADAM10
GATA2	ABCC13
GATA3	JUN
GATA3	MEF2C
GATA3	SP1
GATA3	SPI1
GATA3	STAT1
GATA3	STAT3
GATA3	SMC3
GATA3	TP53
GATA3	E2F2
GATA3	TP63
GATA3	RARB
GATA3	HOXA5
GATA3	FOXO3
GATA3	ABL1
GATA3	ESRRG
GATA3	HES1
GATA3	PROX1
GATA3	SOX2
GATA3	WNT1
GATA3	OXCT1
GATA3	KRT19
GATA3	EPO
GATA3	CDK6
GATA3	NNAT
GATA3	SLC6A9
GATA3	BMP6
GATA3	AOC3
GATA3	TBX4
GATA3	MS4A7
GATA3	GADD45G
GATA3	WNT11
GATA3	NOS3
GATA3	PIK3R1
GATA3	NCDN
GATA3	ZNF219
GATA3	SMO
GATA3	PTEN
GATA3	PROK1
GATA3	MASP1
GATA3	HPSE2
GATA3	ETV2
GATA3	DSPP
GATA3	CXCL13
GATA3	ADAM10
GATA3	SCRIB
GATA3	IL17B
GATA3	DQX1
GATA3	DIO1
FOXA1	HNF4A
FOXA1	MYC
FOXA1	POU5F1
FOXA1	RXRA
FOXA1	BRCA1
FOXA1	LEF1
FOXA1	PBX1
FOXA1	FOXC1
FOXA1	BCL6
FOXA1	ELF3
FOXA1	EZH2
FOXA1	FOXP1
FOXA1	HDAC9
FOXA1	HES1
FOXA1	MAML3
FOXA1	NOTCH3
FOXA1	NR0B2
FOXA1	PROX1
FOXA1	TBX3
FOXA1	SNX10
FOXA1	MET
FOXA1	RIF1
FOXA1	RRM2
FOXA1	SET
FOXA1	ZFP36L2
FOXA1	SLC16A6
FOXA1	CCNE2
FOXA1	SCG3
FOXA1	MDM2
FOXA1	KRT19
FOXA1	HIST3H3
FOXA1	GMPS
FOXA1	FOXQ1
FOXA1	FAM129B
FOXA1	EXO1
FOXA1	CSAG1
FOXA1	CDC42BPA
FOXA1	CBFA2T2
FOXA1	FRAT1
FOXA1	NMU
FOXA1	PTP4A3
FOXA1	ACE
FOXA1	ECT2
FOXA1	ERBB3
FOXA1	ALB
FOXA1	FGFR2
FOXA1	FGL1
FOXA1	MTF2
FOXA1	PRAME
FOXA1	FZD2
FOXA1	GAS2
FOXA1	MYEOV
FOXA1	CTAG2
FOXA1	APOB
FOXA1	IGFBPL1
FOXA1	ITIH2
FOXA1	KRT1
FOXA1	KRT4
FOXA1	MAGEA2
FOXA1	MAGEA3
FOXA1	MAGEA6
FOXA1	MAGEB2
FOXA1	PCK1
FOXA1	PGC
FOXA1	SERPINA1
FOXA1	FXYD1
FOXA1	NLE1
FOXA1	TEX15
FOXA1	PSME1
FOXA1	BUB1
FOXA1	TGFBR2
FOXA1	TSPAN8
FOXA1	VTN
FOXA1	AXIN2
FOXA1	DSCR8
FOXA1	SORBS2
FOXA1	B3GALT1
FOXA1	DLK1
FOXA1	ITGB1BP1
FOXA1	RECQL5
FOXA1	TBX4
FOXA1	MS4A7
FOXA1	PIK3CA
FOXA1	CGA
FOXA1	CDKN1A
FOXA1	ASPA
FOXA1	ERBB2
FOXA1	HSPA4
FOXA1	NCDN
FOXA1	WNT2B
FOXA1	S100P
FOXA1	RBP4
FOXA1	RAB3D
FOXA1	LRRC69
FOXA1	AGR2
FOXA1	DPAGT1
FOXA1	FRAT2
FOXA1	SPDEF
FOXA1	ADIPOQ
FOXA1	TRH
FOXA1	TAT
FOXA1	SLC35C1
FOXA1	CYP4F3
FOXA1	CD46
HNF4A	RXRA
HNF4A	SP1
HNF4A	BRCA1
HNF4A	TP53
HNF4A	SMAD4
HNF4A	LEF1
HNF4A	CEBPA
HNF4A	TCF7L1
HNF4A	SMAD2
HNF4A	RARG
HNF4A	RARA
HNF4A	PDX1
HNF4A	FOXO1
HNF4A	CREBBP
HNF4A	BCL6
HNF4A	CDX1
HNF4A	CITED1
HNF4A	COPS5
HNF4A	ELF3
HNF4A	EZH2
HNF4A	FOXP1
HNF4A	MED14
HNF4A	MYT1
HNF4A	NCOA1
HNF4A	NFKBIA
HNF4A	NOTCH3
HNF4A	NR0B2
HNF4A	PROX1
HNF4A	UHRF1
HNF4A	DTL
HNF4A	RIF1
HNF4A	RBM15
HNF4A	ZFP36L2
HNF4A	SPHK1
HNF4A	ZACN
HNF4A	TOP2A
HNF4A	TNXB
HNF4A	SLC9A3R1
HNF4A	SCG3
HNF4A	RTBDN
HNF4A	RDH16
HNF4A	NEK2
HNF4A	MDM2
HNF4A	HIST1H3H
HNF4A	HBA2
HNF4A	GNL3
HNF4A	GNAZ
HNF4A	GMPS
HNF4A	FOXQ1
HNF4A	FANCC
HNF4A	FAM72D
HNF4A	DNER
HNF4A	CSAG1
HNF4A	CDC42BPA
HNF4A	CD151
HNF4A	ARID1A
HNF4A	APC2
HNF4A	CES1
HNF4A	NMU
HNF4A	AKAP14
HNF4A	ACE
HNF4A	DES
HNF4A	AGT
HNF4A	ERBB3
HNF4A	FGFR2
HNF4A	MTF2
HNF4A	FZD2
HNF4A	MYEOV
HNF4A	CTAG2
HNF4A	APOB
HNF4A	IL7
HNF4A	KRT1
HNF4A	KRT13
HNF4A	KRT15
HNF4A	LGALS2
HNF4A	MAGEA2
HNF4A	MAGEA3
HNF4A	MAGEA6
HNF4A	MAGEB2
HNF4A	MST1
HNF4A	OPA1
HNF4A	G0S2
HNF4A	PCK1
HNF4A	SERPINA1
HNF4A	FXYD1
HNF4A	LIME1
HNF4A	TEX15
HNF4A	PSME1
HNF4A	PSME2
HNF4A	PERP
HNF4A	SFRP4
HNF4A	SRC
HNF4A	BUB1
HNF4A	VTN
HNF4A	FAT4
HNF4A	DSCR8
HNF4A	TNFSF11
HNF4A	B3GALT1
HNF4A	DLK1
HNF4A	ITGB1BP1
HNF4A	RECQL5
HNF4A	ZDHHC9
HNF4A	SEMA3B
HNF4A	NUDCD1
HNF4A	TPP1
HNF4A	MDK
HNF4A	HILS1
HNF4A	CYP1A1
HNF4A	CDKN1A
HNF4A	ASPA
HNF4A	ERBB2
HNF4A	ZNF219
HNF4A	SGK2
HNF4A	BCL9L
HNF4A	NRAS
HNF4A	HOXA3
HNF4A	SLC2A1
HNF4A	ETV2
HNF4A	TAT
HNF4A	AGXT
HNF4A	HBA1
HNF4A	PLG
HNF4A	C1GALT1
HNF4A	UGDH
HNF4A	FZD5
HNF4A	STK11
HNF4A	SHBG
HNF4A	ZNF358
HNF4A	WNT9B
HNF4A	TFR2
HNF4A	SPDYC
HNF4A	SOD1
HNF4A	SLC6A10P
HNF4A	RPS6KB2
HNF4A	PTK2B
HNF4A	PLIN4
HNF4A	PLIN1
HNF4A	PCSK4
HNF4A	PCM1
HNF4A	NXPH1
HNF4A	NR2E1
HNF4A	NOXO1
HNF4A	NOS1AP
HNF4A	KLHDC7B
HNF4A	HTR1D
HNF4A	HSD17B13
HNF4A	HES3
HNF4A	GYS2
HNF4A	GPD1
HNF4A	FAM98B
HNF4A	ENPP3
HNF4A	DTX3
HNF4A	DTX2
HNF4A	DPP6
HNF4A	CYP4F12
HNF4A	CYP4A11
HNF4A	CSNK1A1
HNF4A	CPA2
HNF4A	COL11A2
HNF4A	CLEC18C
HNF4A	CLDN19
HNF4A	CCDC151
HNF4A	CA9
HNF4A	ADH4
HNF4A	ADAM17
HSF1	MYC
HSF1	BRCA1
HSF1	STAT1
HSF1	CLEC5A
HSF1	MAPK3
HSF1	CREBBP
HSF1	SPEN
HSF1	SPIB
HSF1	HSP90AA1
HSF1	PRKDC
HSF1	NEK2
HSF1	KCNC1
HSF1	HES7
HSF1	BMPR1B
HSF1	DES
HSF1	VIT
HSF1	PSME1
HSF1	CENPA
HSF1	STIP1
HSF1	TRDN
HSF1	SMYD1
HSF1	RASGRP2
HSF1	NEIL3
HSF1	MED10
HSF1	GABBR2
HSF1	FHL1
JUN	MYC
JUN	SP1
JUN	SPI1
JUN	BRCA1
JUN	STAT1
JUN	STAT3
JUN	BHLHE40
JUN	TP53
JUN	SMAD4
JUN	PAX6
JUN	NFKB2
JUN	LEF1
JUN	HIF1A
JUN	TP63
JUN	TCF7L2
JUN	TCF7L1
JUN	TCF7
JUN	SOX9
JUN	SOS2
JUN	SMAD2
JUN	RARB
JUN	RBPJ
JUN	RARG
JUN	RARA
JUN	PIAS1
JUN	PGR
JUN	MAPK3
JUN	MAPK1
JUN	HOXA5
JUN	FOXC1
JUN	FOSB
JUN	ESR2
JUN	CREBBP
JUN	BCL6
JUN	ABL1
JUN	ARID1B
JUN	COPS5
JUN	ELF3
JUN	GATA4
JUN	KLF10
JUN	KLF5
JUN	MED15
JUN	MEN1
JUN	NCOA1
JUN	NCOA3
JUN	NOTCH3
JUN	NR0B2
JUN	NR5A1
JUN	RB1
JUN	SALL1
JUN	SKI
JUN	SNAI2
JUN	SPIB
JUN	TBX2
JUN	BCL2L11
JUN	BEND6
JUN	MET
JUN	NUSAP1
JUN	PRKDC
JUN	RRM2
JUN	LHX2
JUN	CCND1
JUN	YAP1
JUN	WNT5A
JUN	WNT1
JUN	VGF
JUN	TOP2A
JUN	TNXB
JUN	TIMP1
JUN	SLC6A4
JUN	SDCBP
JUN	RTBDN
JUN	OXTR
JUN	NOL3
JUN	MDM2
JUN	KRT19
JUN	IL1A
JUN	HIST1H3H
JUN	CSAG1
JUN	CDK4
JUN	BRAF
JUN	ARID1A
JUN	APP
JUN	ANXA3
JUN	AIF1L
JUN	CCNA2
JUN	PRG4
JUN	POSTN
JUN	ESM1
JUN	CHGA
JUN	COL4A2
JUN	CSPG4
JUN	ACE
JUN	ERBB3
JUN	FGL1
JUN	MTF2
JUN	ZHX2
JUN	PRAME
JUN	ANXA1
JUN	HPD
JUN	IL7
JUN	ITGA7
JUN	ITGAX
JUN	ITIH2
JUN	KRT4
JUN	G0S2
JUN	PCMT1
JUN	VIT
JUN	SERPINA1
JUN	NLE1
JUN	FBXW7
JUN	TEX15
JUN	CCL7
JUN	SFRP1
JUN	SFRP4
JUN	PORCN
JUN	TFF1
JUN	TGFBR2
JUN	TSPAN8
JUN	TNNC1
JUN	TNNI3
JUN	ZNF217
JUN	TFPI2
JUN	TMEM156
JUN	AOC3
JUN	ITGB1BP1
JUN	RECQL5
JUN	TBX4
JUN	CD44
JUN	FGFBP1
JUN	ZDHHC9
JUN	SHC1
JUN	DVL2
JUN	KLF15
JUN	TEX19
JUN	WNT11
JUN	WNT10A
JUN	SIDT2
JUN	NOS3
JUN	MSI2
JUN	IGF1
JUN	GADD45B
JUN	GADD45A
JUN	CGA
JUN	CDKN1A
JUN	PTGES3
JUN	HSPB6
JUN	PDGFRB
JUN	KATNB1
JUN	ADH1B
JUN	MMP1
JUN	4-Mar
JUN	S100A2
JUN	SHC3
JUN	NTS
JUN	MMP9
JUN	EXD1
JUN	EIF4E
JUN	COL7A1
JUN	BCL9
JUN	ALDH3A1
JUN	ZNF219
JUN	WNT2B
JUN	WNT10B
JUN	TGFB1
JUN	SMO
JUN	SLC4A4
JUN	SLC47A1
JUN	SLC24A2
JUN	SGK2
JUN	S100A4
JUN	RTN4RL1
JUN	RBP4
JUN	RAB3D
JUN	PTH1R
JUN	POU4F3
JUN	PENK
JUN	NQO1
JUN	MMP13
JUN	LRRN4CL
JUN	KY
JUN	KIF14
JUN	KCNH3
JUN	HIST1H3G
JUN	GJA1
JUN	FGF16
JUN	CSNK1E
JUN	CHRNA9
JUN	CCL5
JUN	CA4
JUN	C6orf15
JUN	BCL9L
JUN	ADRA1A
JUN	HRAS
JUN	KRAS
JUN	NRAS
JUN	P2RX6
JUN	UBXN11
JUN	ETV2
JUN	DQX1
JUN	SPDEF
JUN	SOD1
JUN	NOS1AP
JUN	DHX32
JUN	TNC
JUN	TUBA4B
JUN	TNFRSF8
JUN	TMEM151A
JUN	SPP1
JUN	SPAG5
JUN	SLC26A4
JUN	SFTPA1
JUN	SEC62
JUN	SCYL2
JUN	RAB5A
JUN	PI16
JUN	PDIA2
JUN	NAT1
JUN	MMP12
JUN	MIB2
JUN	LBP
JUN	KIF18A
JUN	IL31RA
JUN	HCST
JUN	GJB2
JUN	FGF22
JUN	EPHA2
JUN	DBH
JUN	CXCL1
JUN	CST4
JUN	CST1
JUN	CNTN1
JUN	CA6
JUN	C10orf90
JUN	AP2B1
JUN	ANLN
JUN	AGTR2
JUN	ADK
JUN	ADH7
JUN	ITCH
MEF2C	POU5F1
MEF2C	SP1
MEF2C	SPI1
MEF2C	NANOG
MEF2C	BHLHE40
MEF2C	PAX6
MEF2C	SMAD2
MEF2C	PBX1
MEF2C	NKX2-2
MEF2C	FOXD3
MEF2C	ASCL1
MEF2C	GATA4
MEF2C	HDAC5
MEF2C	HDAC9
MEF2C	SPIB
MEF2C	YAP1
MEF2C	WWOX
MEF2C	NOTCH1
MEF2C	KRT19
MEF2C	CD74
MEF2C	CA2
MEF2C	APP
MEF2C	ANXA3
MEF2C	CEACAM5
MEF2C	SEMA3C
MEF2C	FCER2
MEF2C	ABCD2
MEF2C	ITGAX
MEF2C	KRT4
MEF2C	KRT6B
MEF2C	KRT13
MEF2C	KRT15
MEF2C	IGFL3
MEF2C	MMP10
MEF2C	NKG7
MEF2C	PGK1
MEF2C	FBXW7
MEF2C	PERP
MEF2C	CALML3
MEF2C	GPR55
MEF2C	RECQL5
MEF2C	NAPSA
MEF2C	CD44
MEF2C	AGR2
MEF2C	HCST
MEF2C	ALOX15B
MEF2C	CCNB1
MYC	ZBTB7A
MYC	RXRA
MYC	SP1
MYC	SPI1
MYC	BRCA1
MYC	STAT1
MYC	STAT3
MYC	BHLHE40
MYC	SMC3
MYC	TP53
MYC	SMAD4
MYC	LEF1
MYC	HIF1A
MYC	E2F2
MYC	CEBPA
MYC	XBP1
MYC	WT1
MYC	TCF7L2
MYC	TCF7L1
MYC	TCF7
MYC	SOS2
MYC	SOS1
MYC	SMAD2
MYC	RARB
MYC	RBPJ
MYC	RARG
MYC	RARA
MYC	PIAS1
MYC	PGR
MYC	NKX6-1
MYC	MYBL2
MYC	MAPK3
MYC	MAPK1
MYC	MAFA
MYC	HOXD3
MYC	HOXA5
MYC	FOXO3
MYC	FOXD3
MYC	ESR2
MYC	CREBBP
MYC	BRCA2
MYC	BBC3
MYC	ABL1
MYC	APC
MYC	BHLHE41
MYC	DLX1
MYC	ELF3
MYC	ESRRG
MYC	FOXM1
MYC	FOXP1
MYC	HES1
MYC	HES6
MYC	HIF3A
MYC	INSM1
MYC	KHDRBS1
MYC	KLF10
MYC	KLF4
MYC	LDB1
MYC	LDB2
MYC	MEN1
MYC	NCOA3
MYC	NFKBIA
MYC	NOTCH4
MYC	NR0B2
MYC	RB1
MYC	RFX3
MYC	SALL1
MYC	SNAI1
MYC	SNAI2
MYC	SNAPC3
MYC	SPIB
MYC	TBX2
MYC	TBX3
MYC	BCL2L11
MYC	DCK
MYC	BEND6
MYC	UHRF1
MYC	HSP90AA1
MYC	MET
MYC	PRKDC
MYC	HES4
MYC	RFC4
MYC	RPS6KB1
MYC	RRM2
MYC	SET
MYC	RBM15
MYC	BMP7
MYC	SLC16A1
MYC	ZFP36L2
MYC	TYMS
MYC	NAA50
MYC	SPHK1
MYC	SLC16A6
MYC	CCNE2
MYC	ACVR2B
MYC	KDM6A
MYC	IGF1R
MYC	CCND1
MYC	VGF
MYC	TRAF7
MYC	TNXB
MYC	TMEM132E
MYC	TGFB2
MYC	SMC1A
MYC	SLC25A32
MYC	SDC1
MYC	RTBDN
MYC	PBK
MYC	OXCT1
MYC	NOTCH1
MYC	NOL3
MYC	METTL3
MYC	MDM2
MYC	KIF11
MYC	KCNJ16
MYC	IGF2BP3
MYC	IGF2BP1
MYC	HOXC12
MYC	HIST2H3C
MYC	HES7
MYC	HBA2
MYC	GSK3B
MYC	GNL3
MYC	FZD9
MYC	FAM72D
MYC	FAM129B
MYC	DLL4
MYC	CSAG1
MYC	CENPF
MYC	CDK6
MYC	CDK4
MYC	ARID1A
MYC	APP
MYC	AIF1L
MYC	APC2
MYC	CEACAM5
MYC	SIX2
MYC	UBE2C
MYC	COL4A2
MYC	COL9A3
MYC	ACE
MYC	AKR1C1
MYC	DES
MYC	AGT
MYC	ERBB3
MYC	HEPACAM
MYC	FGL1
MYC	MTF2
MYC	ZHX2
MYC	PRAME
MYC	FGF21
MYC	MYEOV
MYC	CXCL2
MYC	CTAG2
MYC	HPD
MYC	IGSF1
MYC	ITIH2
MYC	KRT1
MYC	MAGEA2
MYC	MAGEA3
MYC	MST1
MYC	MYO7A
MYC	PCMT1
MYC	MAGEC2
MYC	PGC
MYC	PGK1
MYC	SERPINA1
MYC	FXYD1
MYC	NLE1
MYC	FBXW7
MYC	TEX15
MYC	BAX
MYC	RDH5
MYC	BCL2
MYC	SFRP1
MYC	SLC6A9
MYC	SRC
MYC	TNNI3
MYC	ZNF217
MYC	AOC3
MYC	ALDH4A1
MYC	ITGB1BP1
MYC	CD19
MYC	RECQL5
MYC	NAPSA
MYC	TBX4
MYC	CD44
MYC	RASSF2
MYC	ZIC3
MYC	ZDHHC9
MYC	TMEM91
MYC	DVL2
MYC	MAP2K1
MYC	RPS6KA5
MYC	KLF15
MYC	TEX19
MYC	SEMA3B
MYC	WNT10A
MYC	GADD45B
MYC	DEF6
MYC	BDNF
MYC	HSPA4
MYC	PTGES3
MYC	PDGFRB
MYC	KATNB1
MYC	AP3M2
MYC	STIP1
MYC	MTOR
MYC	MMP1
MYC	YBX1
MYC	S100A2
MYC	MMP9
MYC	EIF4E
MYC	WNT2B
MYC	WNT10B
MYC	TGFB1
MYC	SLC35C2
MYC	S100P
MYC	RTN4RL1
MYC	RBP4
MYC	PTH1R
MYC	CA4
MYC	C1orf226
MYC	BCL9L
MYC	HRAS
MYC	NRAS
MYC	EPB42
MYC	HOXA3
MYC	SLC2A1
MYC	UBXN11
MYC	PTEN
MYC	SCRIB
MYC	DQX1
MYC	DPAGT1
MYC	FRAT2
MYC	SLC35C1
MYC	C1GALT1
MYC	UGDH
MYC	TFR2
MYC	SOD1
MYC	PTK2B
MYC	PCM1
MYC	NXPH1
MYC	HES3
MYC	CCDC151
MYC	TUBA4B
MYC	TNFRSF8
MYC	SPAG5
MYC	SLC26A4
MYC	SFTPA1
MYC	SEC62
MYC	ANLN
MYC	ADK
MYC	ITCH
MYC	CCNB1
MYC	SLC22A12
MYC	CYP24A1
MYC	EPN1
MYC	TUBB2B
MYC	PDCD1
MYC	RBM3
MYC	SETD6
MYC	FRMD1
MYC	WISP1
MYC	ZIC5
MYC	SLC2A4
MYC	PYCR1
MYC	PSEN2
MYC	MFNG
MYC	LSM1
MYC	FZD7
MYC	FGF9
MYC	FGF8
MYC	DERL1
MYC	DDX3X
MYC	BMP4
MYC	ATG5
MYC	YTHDF2
MYC	WNT3
MYC	WDR77
MYC	VHL
MYC	UCHL5
MYC	TRIM8
MYC	THBS4
MYC	TGFB3
MYC	TCEAL2
MYC	SYK
MYC	STAG3
MYC	SPC24
MYC	SPATA20
MYC	SOX11
MYC	SLIT1
MYC	SLC35A5
MYC	SLC20A2
MYC	RTF1
MYC	RSPO2
MYC	ROBO1
MYC	RIPPLY2
MYC	RHBDD1
MYC	RAC2
MYC	PTK6
MYC	PSENEN
MYC	PRDM16
MYC	POLD1
MYC	PLK1
MYC	PGBD5
MYC	PDK4
MYC	PDE3B
MYC	PDCD10
MYC	PCP2
MYC	PCOLCE2
MYC	PCGF2
MYC	PARP3
MYC	NCBP1
MYC	MT3
MYC	LRRC14B
MYC	LFNG
MYC	KIFC1
MYC	KCNJ3
MYC	IRS4
MYC	IL23A
MYC	HTR1B
MYC	HELT
MYC	HBG1
MYC	GSX2
MYC	GMDS
MYC	GLP2R
MYC	GDF9
MYC	GABRA1
MYC	FGF6
MYC	FBF1
MYC	FANCD2
MYC	ENG
MYC	DVL1
MYC	DGAT2
MYC	CUX2
MYC	CUL4A
MYC	CST5
MYC	CPLX2
MYC	CDK9
MYC	CDC25C
MYC	C7orf57
MYC	ATP1A2
MYC	ASCL2
MYC	ARRB1
MYC	APH1A
MYC	ALAD
MYC	ACTL8
MYC	ACP5
MYC	RAF1
MYC	TUBA3C
ZBTB7A	SP1
ZBTB7A	BHLHE40
ZBTB7A	MAPK1
ZBTB7A	BCL6
ZBTB7A	BBC3
ZBTB7A	KAT2B
ZBTB7A	MED15
ZBTB7A	NR5A1
ZBTB7A	HES4
ZBTB7A	RRM2
ZBTB7A	SLC13A5
ZBTB7A	IGF2BP1
ZBTB7A	FIBCD1
ZBTB7A	AIF1L
ZBTB7A	COL9A3
ZBTB7A	AKR1C1
ZBTB7A	HEPACAM
ZBTB7A	PRAME
ZBTB7A	MYEOV
ZBTB7A	IGSF1
ZBTB7A	MST1
ZBTB7A	TNNI3
ZBTB7A	DSCR8
ZBTB7A	DLK1
ZBTB7A	KREMEN2
ZBTB7A	MDK
ZBTB7A	TGFB1
ZBTB7A	P2RX6
ZBTB7A	TFR2
ZBTB7A	RASGRP2
ZBTB7A	DVL1
ZBTB7A	NRARP
ZBTB7A	KISS1R
POU5F1	PRDM1
POU5F1	SP1
POU5F1	NANOG
POU5F1	PAX6
POU5F1	LEF1
POU5F1	TCF7
POU5F1	SMAD2
POU5F1	RARG
POU5F1	RARA
POU5F1	NKX6-1
POU5F1	FOXD3
POU5F1	CREBBP
POU5F1	BHLHE41
POU5F1	HMGB2
POU5F1	HNF1B
POU5F1	LDB2
[truncated: 4,403 more rows]
