# Supplementary material for: Detecting prognostic biomarkers of breast cancer by regularized Cox proportional hazards models
Source: J Transl Med. 2021 Dec 20;19:514. doi: 10.1186/s12967-021-03180-y (PMC8686664; doi:10.1186/s12967-021-03180-y)
Supplement: Supplementary file 4 — Additional file 4: Table S4. The 23 significantly enriched GO terms and some GO terms unique in breast cancer obtained from cancer hallmarks. [file 12967_2021_3180_MOESM4_ESM.xlsx]

## Sheet: Significantly enriched GO terms
ID	Description	GeneRatio	BgRatio	pvalue	p.adjust	qvalue	geneID	Count
GO:0001708	cell fate specification	6/67	101/18866	1.55287e-06	0.00228219	0.00180232	BMPR1A/SIX2/TBX4/WNT3A/APC2/WNT11	6
GO:2000027	regulation of animal organ morphogenesis	8/67	254/18866	3.17682e-06	0.00228219	0.00180232	BMPR1A/SIX2/PSME2/WNT3A/TWIST1/PSME1/WNT11/FGF7	8
GO:0003007	heart morphogenesis	8/67	258/18866	3.56605e-06	0.00228219	0.00180232	BMPR1A/SAV1/PLXND1/TNNI3/WNT3A/TWIST1/KDM6A/WNT11	8
GO:0048339	paraxial mesoderm development	3/67	18/18866	3.36255e-05	0.00540164	0.00426586	BMPR1A/WNT3A/WNT11	3
GO:0072132	mesenchyme morphogenesis	4/67	52/18866	3.45918e-05	0.00540164	0.00426586	BMPR1A/WNT3A/TWIST1/WNT11	4
GO:0045165	cell fate commitment	7/67	278/18866	5.71762e-05	0.00829054	0.00654732	BMPR1A/SIX2/TBX4/WNT3A/APC2/WNT11/HES5	7
GO:0007219	Notch signaling pathway	6/67	195/18866	6.67254e-05	0.00903017	0.00713142	NR1H4/PLXND1/HES3/TSPAN14/HES5/AAK1	6
GO:0007498	mesoderm development	5/67	134/18866	0.000113794	0.0135012	0.0106624	BMPR1A/SIX2/WNT3A/KDM6A/WNT11	5
GO:0030178	negative regulation of Wnt signaling pathway	6/67	219/18866	0.000126366	0.0135012	0.0106624	WWOX/PSME2/SFRP4/APC2/PSME1/WNT11	6
GO:0048705	skeletal system morphogenesis	6/67	228/18866	0.000157382	0.0159743	0.0126154	WWOX/SIX2/SFRP4/TBX4/TWIST1/FGF6	6
GO:0060914	heart formation	3/67	31/18866	0.00017921	0.0163906	0.0129442	BMPR1A/WNT3A/WNT11	3
GO:0003151	outflow tract morphogenesis	4/67	80/18866	0.00018756	0.0163906	0.0129442	BMPR1A/PLXND1/TWIST1/WNT11	4
GO:0060070	canonical Wnt signaling pathway	7/67	339/18866	0.000196099	0.0163906	0.0129442	PSME2/SFRP4/WNT3A/KDM6A/APC2/PSME1/WNT11	7
GO:0007389	pattern specification process	8/67	455/18866	0.000201855	0.0163906	0.0129442	BMPR1A/SIX2/HES3/WNT3A/KDM6A/APC2/WNT11/HES5	8
GO:0061311	cell surface receptor signaling pathway involved in heart development	3/67	33/18866	0.000216422	0.0168976	0.0133446	BMPR1A/WNT3A/WNT11	3
GO:0110110	positive regulation of animal organ morphogenesis	4/67	85/18866	0.000236947	0.0171786	0.0135665	WNT3A/TWIST1/WNT11/FGF7	4
GO:0061053	somite development	4/67	89/18866	0.000282703	0.0185862	0.0146781	BMPR1A/WNT3A/KDM6A/WNT11	4
GO:0061448	connective tissue development	6/67	262/18866	0.000332728	0.0198454	0.0156726	NR1H4/BMPR1A/SIX2/WNT11/FGF6/HES5	6
GO:0048863	stem cell differentiation	6/67	264/18866	0.000346493	0.0198454	0.0156726	BMPR1A/PSME2/WNT3A/TWIST1/PSME1/HES5	6
GO:0030111	regulation of Wnt signaling pathway	7/67	375/18866	0.000361714	0.0198454	0.0156726	WWOX/PSME2/SFRP4/WNT3A/APC2/PSME1/WNT11	7
GO:0003205	cardiac chamber development	5/67	174/18866	0.000383315	0.0204771	0.0161714	BMPR1A/SAV1/PLXND1/TNNI3/WNT11	5
GO:0090090	negative regulation of canonical Wnt signaling pathway	5/67	184/18866	0.000494816	0.0218365	0.017245	PSME2/SFRP4/APC2/PSME1/WNT11	5
GO:0003183	mitral valve morphogenesis	2/67	10/18866	0.000548923	0.0226939	0.0179221	BMPR1A/TWIST1	2

## Sheet: Breast Cancer GOterms
name	go_id_brca	p
BC	GO:0060070	7.77e-54
BC	GO:0008593	1.68e-16
BC	GO:0007219	6.43e-16
BC	GO:0098727	3.69e-14
BC	GO:0002065	4.92e-14
BC	GO:0019827	4.31e-13
BC	GO:0048771	9.71e-13
BC	GO:0010810	1.4e-12
BC	GO:0050769	1.65e-12
BC	GO:0046620	1.19e-11
BC	GO:0060326	4.92e-11
BC	GO:0042176	2.32e-10
BC	GO:0021700	1.1e-09
BC	GO:0003179	5.53e-09
BC	GO:0045444	7.05e-09
BC	GO:0003170	1.34e-08
BC	GO:0030857	1.74e-08
BC	GO:0051101	1.33e-07
BC	GO:0031346	2.03e-07
BC	GO:0001974	5.97e-07
BC	GO:0003158	7.2e-07
BC	GO:0042246	2.5e-06
BC	GO:0045445	4.65e-06

## Sheet: Sheet3
go_id	p	go_name	go_domain	tax_id	annotation_type	size	gene_ids	gene_symbols
GO:0060070	7.77e-54	canonical Wnt signaling pathway	biological_process	9606	inferred	86	324|607|857|1001|1452|1454|1482|1499|1855|1856|1857|1950|2253|2487|2535|2625|2735|2932|4040|4041|4286|4624|4693|4929|5499|5626|5728|5868|5916|6259|6262|6382|6422|6423|6424|6425|6469|6794|6862|6932|6934|7403|7471|7472|7473|7474|7476|7477|7478|7479|7480|7481|7482|7483|7484|7855|7976|8312|8321|8322|8323|8324|8325|8326|8613|9314|9968|10023|11211|23401|26108|51176|54361|55366|55681|64321|64840|80326|8…	APC|BCL9|CAV1|CDH3|CSNK1A1|CSNK1E|NKX2-5|CTNNB1|DVL1|DVL2|DVL3|EGF|FGF8|FRZB|FZD2|GATA3|GLI1|GSK3B|LRP6|LRP5|MITF|MYH6|NDP|NR4A2|PPP1CA|PROP1|PTEN|RAB5A|RARG|RYK|RYR2|SDC1|SFRP1|SFRP2|SFRP4|SFRP5|SHH|STK11|TBXT|TCF7|TCF7L2|KDM6A|WNT1|WNT2|WNT3|WNT5A|WNT7A|WNT7B|WNT8A|WNT8B|WNT10B|WNT11|WNT2B|WNT9A|WNT9B|FZD5|FZD3|AXIN1|FZD1|FZD4|FZD6|FZD7|FZD8|FZD9|PLPP3|KLF4|MED12|FRAT1|FZD10|FRAT2|PYGO1|LEF1|WN…
GO:0008593	1.68e-16	regulation of Notch signaling pathway	biological_process	9606	inferred	99	182|207|408|429|604|655|1387|1745|1746|1840|1950|1956|1999|2033|2079|2255|2620|2624|3280|3516|3572|3714|3815|3955|4100|4179|4242|4323|4792|4851|4854|4855|4856|5584|5986|6091|6092|6774|7042|7471|8626|8788|8850|9139|9148|9270|9794|10098|10631|11060|11235|22848|22905|22938|23462|23493|23509|25871|27255|28514|51006|51162|51341|51441|54567|55294|55333|55343|55534|55662|55897|56339|56892|56983|57178|63…	JAG1|AKT1|ARRB1|ASCL1|BCL6|BMP7|CREBBP|DLX1|DLX2|DTX1|EGF|EGFR|ELF3|EP300|ERH|FGF10|GAS2|GATA2|HES1|RBPJ|IL6ST|JAG2|KIT|LFNG|MAGEA1|CD46|MFNG|MMP14|NFKBIA|NOTCH1|NOTCH3|NOTCH4|CCN3|PRKCI|RFNG|ROBO1|ROBO2|STAT3|TGFB2|WNT1|TP63|DLK1|KAT2B|CBFA2T2|NEURL1|ITGB1BP1|MAML1|TSPAN5|POSTN|WWP2|PDCD10|AAK1|EPN2|SNW1|HEY1|HEY2|POFUT1|NEPRO|CNTN6|DLL1|SLC35C2|EGFL7|ZBTB7A|YTHDF2|DLL4|FBXW7|SYNJ2BP|SLC35C1|MAM…
GO:0007219	6.43e-16	Notch signaling pathway	biological_process	9606	inferred	125	102|182|189|307|351|429|474|650|1004|1050|1272|1387|1840|1903|2033|2116|2208|2296|2762|2805|3169|3175|3232|3280|3516|3559|3714|3741|3880|4192|4609|4851|4853|4854|4855|4904|5087|5224|5350|5663|5664|6400|6591|6615|6662|6772|6868|6909|6928|7040|7048|7079|8431|8470|8553|8626|8850|9148|9270|9787|9794|9971|10683|11156|22938|23013|23090|23129|23220|23286|23385|23462|23493|23509|26032|26160|26508|27255|2…	ADAM10|JAG1|AGXT|ANXA4|APP|ASCL1|ATOH1|BMP2|CDH6|CEBPA|CNTN1|CREBBP|DTX1|S1PR3|EP300|ETV2|FCER2|FOXC1|GMDS|GOT1|FOXA1|ONECUT1|HOXD3|HES1|RBPJ|IL2RA|JAG2|KCNA5|KRT19|MDK|MYC|NOTCH1|NOTCH2|NOTCH3|NOTCH4|YBX1|PBX1|PGAM2|PLN|PSEN1|PSEN2|SEL1L|SNAI2|SNAI1|SOX9|STAT1|ADAM17|TBX2|HNF1B|TGFB1|TGFBR2|TIMP4|NR0B2|SORBS2|BHLHE40|TP63|KAT2B|NEURL1|ITGB1BP1|DLGAP5|MAML1|NR1H4|DLL3|PTP4A3|SNW1|SPEN|ZNF423|PLXN…
GO:0098727	3.69e-14	maintenance of cell number	biological_process	9606	inferred	124	182|430|607|657|673|678|1000|1045|1499|1656|1977|2001|2041|2103|2146|2176|2177|2247|2249|2255|2308|2309|2624|3280|3479|3516|3815|3976|3981|4087|4089|4838|4851|4853|5087|5108|5396|5460|5629|5894|6299|6422|6497|6657|6659|6662|6688|6760|6774|6926|6944|6997|7071|7101|7476|7484|7547|8243|8289|8320|8324|8451|8861|9079|9126|9241|9282|9314|9412|9442|9443|9646|9968|10413|10642|10736|10893|22823|22882|2316…	JAG1|ASCL2|BCL9|BMPR1A|BRAF|ZFP36L2|CDH2|CDX2|CTNNB1|DDX6|EIF4E|ELF5|EPHA1|ESRRB|EZH2|FANCC|FANCD2|FGF2|FGF4|FGF10|FOXO1|FOXO3|GATA2|HES1|IGF1|RBPJ|KIT|LIF|LIG4|SMAD2|SMAD4|NODAL|NOTCH1|NOTCH2|PBX1|PCM1|PRRX1|POU5F1|PROX1|RAF1|SALL1|SFRP1|SKI|SOX2|SOX4|SOX9|SPI1|SS18|STAT3|TBX3|VPS72|TDGF1|KLF10|NR2E1|WNT7A|WNT9B|ZIC3|SMC1A|ARID1A|EOMES|FZD7|CUL4A|LDB1|LDB2|SMC3|NOG|MED14|KLF4|MED21|MED27|MED7|CT…
GO:0002065	4.92e-14	columnar/cuboidal epithelial cell differentiation	biological_process	9606	inferred	96	25|182|429|474|579|639|650|652|653|654|688|1000|1021|1026|1045|1747|1834|2016|2253|2260|2263|2626|2627|3091|3169|3172|3202|3280|3516|3642|3651|3714|4221|4647|4760|4821|4825|4851|5048|5080|5170|5459|5629|5753|5914|5915|5916|5991|6098|6256|6608|6647|6659|6664|7298|7401|7474|7481|8626|9139|9368|9497|9750|10083|10117|10427|10551|11078|23513|25803|25861|27077|28514|51057|51092|51176|54361|55283|56647|…	ABL1|JAG1|ASCL1|ATOH1|NKX3-2|PRDM1|BMP2|BMP4|BMP5|BMP6|KLF5|CDH2|CDK6|CDKN1A|CDX2|DLX3|DSPP|EMX1|FGF8|FGFR1|FGFR2|GATA4|GATA6|HIF1A|FOXA1|HNF4A|HOXA5|HES1|RBPJ|INSM1|PDX1|JAG2|MEN1|MYO7A|NEUROD1|NKX2-2|NKX6-1|NOTCH1|PAFAH1B1|PAX6|PDPK1|POU4F3|PROX1|PTK6|RARA|RARB|RARG|RFX3|ROS1|RXRA|SMO|SOD1|SOX4|SOX11|TYMS|CLRN1|WNT5A|WNT11|TP63|CBFA2T2|SLC9A3R1|SLC4A7|RIPOR2|USH1C|ENAM|SEC24B|AGR2|TRIOBP|SCRIB|…
GO:0019827	4.31e-13	stem cell population maintenance	biological_process	9606	inferred	121	182|430|607|657|673|678|1000|1045|1499|1656|1977|2001|2041|2103|2176|2177|2247|2249|2255|2308|2309|2624|3280|3516|3815|3976|3981|4087|4089|4838|4851|4853|5087|5108|5396|5460|5629|5894|6299|6422|6497|6657|6659|6662|6688|6760|6774|6926|6944|6997|7071|7101|7476|7484|7547|8243|8289|8320|8324|8451|8861|9079|9126|9241|9282|9314|9412|9442|9443|9646|9968|10413|10642|10736|10893|22823|22882|23168|23318|23…	JAG1|ASCL2|BCL9|BMPR1A|BRAF|ZFP36L2|CDH2|CDX2|CTNNB1|DDX6|EIF4E|ELF5|EPHA1|ESRRB|FANCC|FANCD2|FGF2|FGF4|FGF10|FOXO1|FOXO3|GATA2|HES1|RBPJ|KIT|LIF|LIG4|SMAD2|SMAD4|NODAL|NOTCH1|NOTCH2|PBX1|PCM1|PRRX1|POU5F1|PROX1|RAF1|SALL1|SFRP1|SKI|SOX2|SOX4|SOX9|SPI1|SS18|STAT3|TBX3|VPS72|TDGF1|KLF10|NR2E1|WNT7A|WNT9B|ZIC3|SMC1A|ARID1A|EOMES|FZD7|CUL4A|LDB1|LDB2|SMC3|NOG|MED14|KLF4|MED21|MED27|MED7|CTR9|MED12|Y…
GO:0048771	9.71e-13	tissue remodeling	biological_process	9606	inferred	93	54|93|94|154|182|183|186|301|383|538|558|578|581|633|659|823|857|1200|1464|1499|1513|1621|1636|1943|1945|1969|1990|1999|2034|2149|2185|2253|2255|2296|2702|3091|3146|3200|3351|3488|3516|3549|3552|3574|3976|3988|4040|4041|4193|4208|4286|4323|4846|4853|5340|5741|5745|5879|5880|6694|6714|7040|7043|7052|7060|7076|7166|7189|8200|8600|8996|9290|9474|9545|9770|10461|10512|10609|23154|29887|50507|51384|51…	ACP5|ACVR2B|ACVRL1|ADRB2|JAG1|AGT|AGTR2|ANXA1|ARG1|ATP7A|AXL|BAK1|BAX|BGN|BMPR2|CAPN1|CAV1|TPP1|CSPG4|CTNNB1|CTSK|DBH|ACE|EFNA2|EFNA4|EPHA2|CELA1|ELF3|EPAS1|F2R|PTK2B|FGF8|FGF10|FOXC1|GJA5|HIF1A|HMGB1|HOXA3|HTR1B|IGFBP5|RBPJ|IHH|IL1A|IL7|LIF|LIPA|LRP6|LRP5|MDM2|MEF2C|MITF|MMP14|NOS3|NOTCH2|PLG|PTH|PTH1R|RAC1|RAC2|SPP2|SRC|TGFB1|TGFB3|TGM2|THBS4|TIMP1|TPH1|TRAF6|GDF5|TNFSF11|NOL3|GPR55|ATG5|RAB3D|…
GO:0010810	1.4e-12	regulation of cell-substrate adhesion	biological_process	9606	inferred	207	25|81|94|182|246|285|335|347|387|395|402|596|604|673|683|708|780|811|916|948|998|1012|1021|1029|1236|1277|1295|1307|1398|1399|1435|1605|1613|1758|1785|1793|1842|1845|1946|2013|2039|2041|2042|2185|2192|2199|2243|2244|2266|2294|2316|2335|2633|2651|2824|2932|3037|3175|3204|3273|3491|3611|3655|3675|3678|3717|3728|3791|3956|3987|4070|4088|4221|4241|4287|4321|4323|4617|4653|4680|4739|4763|4771|4811|481…	ABL1|ACTN4|ACVRL1|JAG1|ALOX15|ANGPT2|APOA1|APOD|RHOA|ARHGAP6|ARL2|BCL2|BCL6|BRAF|BST1|C1QBP|DDR1|CALR|CD3E|CD36|CDC42|CDH13|CDK6|CDKN2A|CCR7|COL1A1|COL8A1|COL16A1|CRK|CRKL|CSF1|DAG1|DAPK3|DMP1|DNM2|DOCK1|ECM2|DUSP3|EFNA5|EMP2|DMTN|EPHA1|EPHA3|PTK2B|FBLN1|FBLN2|FGA|FGB|FGG|FOXF1|FLNA|FN1|GBP1|GCNT2|GPM6B|GSK3B|HAS2|ONECUT1|HOXA7|HRG|CCN1|ILK|ITGA6|ITGA3|ITGA5|JAK2|JUP|KDR|LGALS1|LIMS1|TACSTD2|SMAD…
GO:0050769	1.65e-12	positive regulation of neurogenesis	biological_process	9606	inferred	453	27|116|151|152|160|177|183|274|322|348|351|375|387|396|411|429|443|466|474|596|604|627|650|652|653|654|655|659|673|706|816|950|1002|1268|1270|1272|1382|1399|1406|1435|1453|1454|1482|1499|1523|1524|1600|1605|1620|1638|1742|1745|1746|1789|1809|1813|1826|1855|1856|1857|1869|1894|1902|1946|1954|1981|2011|2033|2042|2043|2048|2056|2119|2146|2185|2242|2260|2281|2316|2332|2335|2475|2534|2624|2664|2670|27…	ABL2|ADCYAP1|ADRA2B|ADRA2C|AP2A1|AGER|AGT|BIN1|APBB1|APOE|APP|ARF1|RHOA|ARHGDIA|ARSB|ASCL1|ASPA|ATF1|ATOH1|BCL2|BCL6|BDNF|BMP2|BMP4|BMP5|BMP6|BMP7|BMPR2|BRAF|TSPO|CAMK2B|SCARB2|CDH4|CNR1|CNTF|CNTN1|CRABP2|CRKL|CRX|CSF1|CSNK1D|CSNK1E|NKX2-5|CTNNB1|CUX1|CX3CR1|DAB1|DAG1|BRINP1|DCT|DLG4|DLX1|DLX2|DNMT3B|DPYSL3|DRD2|DSCAM|DVL1|DVL2|DVL3|E2F1|ECT2|LPAR1|EFNA5|MEGF8|EIF4G1|MARK2|EP300|EPHA3|EPHA4|EPHB2…
GO:0046620	1.19e-11	regulation of organ growth	biological_process	9606	inferred	108	32|207|657|859|891|983|1432|1482|1525|1848|1906|2066|2247|2253|2254|2260|2263|2296|2395|2475|2539|2627|2735|2931|3142|3479|3516|3574|3720|3776|4208|4211|4624|4851|5058|5292|5300|5447|5465|5600|5629|5728|5747|5897|5950|5997|5999|6532|6608|6647|6788|6789|6909|6910|7046|7048|7049|7161|7472|7490|7919|8531|9113|9150|9241|9254|9472|10018|10038|10409|10413|10498|23286|23414|23493|26281|26524|27230|27302…	ACACB|AKT1|BMPR1A|CAV3|CCNB1|CDK1|MAPK14|NKX2-5|CXADR|DUSP6|EDN1|ERBB4|FGF2|FGF8|FGF9|FGFR1|FGFR2|FOXC1|FXN|MTOR|G6PD|GATA6|GLI1|GSK3A|HLX|IGF1|RBPJ|IL7|JARID2|KCNK2|MEF2C|MEIS1|MYH6|NOTCH1|PAK1|PIM1|PIN1|POR|PPARA|MAPK11|PROX1|PTEN|PTK2|RAG2|RBP4|RGS2|RGS4|SLC6A4|SMO|SOD1|STK3|STK4|TBX2|TBX5|TGFBR1|TGFBR2|TGFBR3|TP73|WNT2|WT1|DDX39B|YBX3|LATS1|CTDP1|NOG|CACNA2D2|AKAP6|BCL2L11|PARP2|BASP1|YAP1|CA…
GO:0060326	4.92e-11	cell chemotaxis	biological_process	9606	inferred	197	101|185|301|391|409|566|643|727|728|796|1113|1130|1230|1232|1233|1234|1235|1236|1237|1238|1269|1441|1524|1525|1667|1673|1839|1880|1901|1902|1907|1908|1910|1960|1969|2047|2207|2321|2549|2621|2826|2829|2833|2867|2919|2920|2921|3071|3082|3146|3148|3164|3219|3269|3553|3557|3569|3570|3576|3577|3579|3586|3603|3627|3672|3680|3689|3815|3929|3958|4283|4363|4856|5142|5144|5155|5156|5159|5196|5197|5293|5294…	ADAM8|AGTR1|ANXA1|RHOG|ARRB2|AZU1|CXCR5|C5|C5AR1|CALCA|CHGA|LYST|CCR1|CCR3|CCR4|CCR5|CCR6|CCR7|CCR8|ACKR2|CNR2|CSF3R|CX3CR1|CXADR|DEFA1|DEFB4A|HBEGF|GPR183|S1PR1|LPAR1|EDN2|EDN3|EDNRB|EGR3|EPHA2|EPHB1|FCER1G|FLT1|GAB1|GAS6|CCR10|XCR1|CXCR3|FFAR2|CXCL1|CXCL2|CXCL3|NCKAP1L|HGF|HMGB1|HMGB2|NR4A1|HOXB9|HRH1|IL1B|IL1RN|IL6|IL6R|CXCL8|CXCR1|CXCR2|IL10|IL16|CXCL10|ITGA1|ITGA9|ITGB2|KIT|LBP|LGALS3|CXCL9|…
GO:0042176	2.32e-10	regulation of protein catabolic process	biological_process	9606	inferred	375	101|150|207|210|302|304|324|348|369|406|575|580|722|725|754|857|859|863|975|999|1027|1050|1075|1191|1263|1452|1453|1454|1457|1459|1471|1601|1642|1855|1915|1917|1942|1950|1956|2043|2165|2185|2272|2308|2316|2332|2534|2629|2670|2719|2729|2768|2822|2876|2903|2905|2931|2932|3077|3084|3093|3300|3303|3304|3320|3326|3327|3416|3458|3553|3586|3630|3949|4035|4036|4085|4088|4092|4130|4193|4194|4287|4478|4534…	ADAM8|ADRA2A|AKT1|ALAD|ANXA2|ANXA2P2|APC|APOE|ARAF|ARNTL|ADGRB1|BARD1|C4BPA|C4BPB|PTTG1IP|CAV1|CAV3|CBFA2T3|CD81|CDH1|CDKN1B|CEBPA|CTSC|CLU|PLK3|CSNK1A1|CSNK1D|CSNK1E|CSNK2A1|CSNK2A2|CST3|DAB2|DDB1|DVL1|EEF1A1|EEF1A2|EFNA1|EGF|EGFR|EPHA4|F13B|PTK2B|FHIT|FOXO1|FLNA|FMR1|FYN|GBA|GFAP|GPC3|GCLC|GNA12|GPLD1|GPX1|GRIN2A|GRIN2C|GSK3A|GSK3B|HFE|NRG1|UBE2K|DNAJB2|HSPA1A|HSPA1B|HSP90AA1|HSP90AB1|HSP90AB3P…
GO:0021700	1.1e-09	developmental maturation	biological_process	9606	inferred	225	94|164|283|351|372|387|429|473|558|577|631|650|695|860|865|891|967|994|1003|1026|1028|1050|1080|1182|1203|1235|1499|1605|1618|1649|1672|1738|1742|1811|1834|1901|2034|2038|2046|2056|2068|2069|2185|2260|2261|2266|2309|2539|2624|2625|2688|2692|2902|3050|3091|3169|3202|3280|3398|3479|3516|3549|3600|3952|4066|4204|4313|4644|4653|4747|4763|4774|4825|4897|4929|5037|5064|5076|5139|5216|5241|5364|5414|545…	ACVRL1|AP1G1|ANG|APP|ARCN1|RHOA|ASCL1|RERE|AXL|ADGRB3|BFSP1|BMP2|BTK|RUNX2|CBFB|CCNB1|CD63|CDC25B|CDH5|CDKN1A|CDKN1C|CEBPA|CFTR|CLCN3|CLN5|CCR6|CTNNB1|DAG1|DAZL|DDIT3|DEFB1|DLD|DLG4|SLC26A3|DSPP|S1PR1|EPAS1|EPB42|EPHA8|EPO|ERCC2|EREG|PTK2B|FGFR1|FGFR3|FGG|FOXO3|G6PD|GATA2|GATA3|GH1|GHRHR|GRIN1|HBZ|HIF1A|FOXA1|HOXA5|HES1|ID2|IGF1|RBPJ|IHH|IL15|LEP|LYL1|MECP2|MMP2|MYO5A|MYOC|NEFL|NF1|NFIA|NKX6-1|NR…
GO:0003179	5.53e-09	heart valve morphogenesis	biological_process	9606	inferred	47	90|182|650|652|657|1942|2006|2475|2625|2626|2702|3491|4089|4091|4193|4208|4846|4851|4853|5925|6091|6092|6586|6591|6615|6659|6662|6910|7040|7042|7048|7291|8642|9353|10439|11117|23462|23493|26508|53834|54567|56999|57057|64220|140628|161882|642658	ACVR1|JAG1|BMP2|BMP4|BMPR1A|EFNA1|ELN|MTOR|GATA3|GATA4|GJA5|CCN1|SMAD4|SMAD6|MDM2|MEF2C|NOS3|NOTCH1|NOTCH2|RB1|ROBO1|ROBO2|SLIT3|SNAI2|SNAI1|SOX4|SOX9|TBX5|TGFB1|TGFB2|TGFBR2|TWIST1|DCHS1|SLIT2|OLFM1|EMILIN1|HEY1|HEY2|HEYL|FGFRL1|DLL4|ADAMTS9|TBX20|STRA6|GATA5|ZFPM1|SCX
GO:0045444	7.05e-09	fat cell differentiation	biological_process	9606	inferred	102	153|154|208|583|585|595|664|1050|1051|1386|1487|1488|1959|2033|2167|2255|2308|2662|2867|2869|2876|3164|3400|3589|3625|3655|3914|4091|4151|4329|4929|5468|5469|5696|5743|5997|6041|6517|6591|6720|6934|7021|7350|8013|8091|8195|8291|8554|8651|8800|8864|9314|9370|9658|10603|10891|22809|22954|23236|23411|25776|25836|25999|26268|26580|27241|30001|30812|30837|51052|51150|51316|51341|51752|55212|55908|5672…	ADRB1|ADRB2|AKT2|BBS2|BBS4|CCND1|BNIP3|CEBPA|CEBPB|ATF2|CTBP1|CTBP2|EGR2|EP300|FABP4|FGF10|FOXO1|GDF10|FFAR2|GRK5|GPX1|NR4A1|ID4|IL11|INHBB|ITGA6|LAMB3|SMAD6|MB|ALDH6A1|NR4A2|PPARG|MED1|PSMB8|PTGS2|RGS2|RNASEL|SLC2A4|SNAI2|SREBF1|TCF7L2|TFAP2B|UCP1|NR4A3|HMGA2|MKKS|DYSF|PIAS1|SOCS1|PEX11A|PER2|KLF4|ADIPOQ|ZNF516|SH2B2|PPARGC1A|ATF5|TRIM32|PLCB1|SIRT1|CBY1|NIPBL|CLIP3|FBXO9|BSCL2|BBS9|ERO1A|SOX8|S…
GO:0003170	1.34e-08	heart valve development	biological_process	9606	inferred	54	90|182|639|650|652|657|659|1942|2006|2475|2625|2626|2702|3491|3516|4089|4091|4193|4208|4846|4851|4853|5925|6091|6092|6474|6586|6591|6615|6659|6662|6910|7040|7042|7048|7132|7133|7291|7541|8642|9353|10439|11117|23462|23493|26508|53834|54567|56999|57057|64220|140628|161882|642658	ACVR1|JAG1|PRDM1|BMP2|BMP4|BMPR1A|BMPR2|EFNA1|ELN|MTOR|GATA3|GATA4|GJA5|CCN1|RBPJ|SMAD4|SMAD6|MDM2|MEF2C|NOS3|NOTCH1|NOTCH2|RB1|ROBO1|ROBO2|SHOX2|SLIT3|SNAI2|SNAI1|SOX4|SOX9|TBX5|TGFB1|TGFB2|TGFBR2|TNFRSF1A|TNFRSF1B|TWIST1|ZBTB14|DCHS1|SLIT2|OLFM1|EMILIN1|HEY1|HEY2|HEYL|FGFRL1|DLL4|ADAMTS9|TBX20|STRA6|GATA5|ZFPM1|SCX
GO:0030857	1.74e-08	negative regulation of epithelial cell differentiation	biological_process	9606	inferred	46	94|182|595|857|1041|1499|1903|2146|2301|2487|2931|2932|3204|3280|3397|3458|3596|4435|4488|4838|4851|4855|5068|6431|6608|6662|6772|6926|6935|7498|8626|9573|10413|28514|55810|79977|130120|130497|406902|406904|406905|407024|407025|574033|574453|574474	ACVRL1|JAG1|CCND1|CAV1|CDSN|CTNNB1|S1PR3|EZH2|FOXE3|FRZB|GSK3A|GSK3B|HOXA7|HES1|ID1|IFNG|IL13|CITED1|MSX2|NODAL|NOTCH1|NOTCH4|REG3A|SRSF6|SMO|SOX9|STAT1|TBX3|ZEB1|XDH|TP63|GDF3|YAP1|DLL1|FOXJ2|GRHL2|REG3G|OSR1|MIR10A|MIR1-1|MIR1-2|MIR29B1|MIR29B2|MIR18B|MIR495|MIR518B
GO:0051101	1.33e-07	regulation of DNA binding	biological_process	9606	inferred	122	142|177|602|805|808|1054|1460|1499|1649|1869|1950|2068|2071|2072|2296|2623|2625|2959|3001|3005|3066|3146|3148|3162|3280|3397|3398|3399|3400|3428|3458|3479|3662|3670|3673|3717|3725|3976|4188|4317|4318|4487|4488|4751|4760|4792|4803|4830|5071|5329|5457|5458|5468|5599|5663|5925|6497|6608|6612|6664|6672|6717|6872|6881|7023|7040|7114|7189|7291|7295|7341|8091|8658|8721|8864|8904|9314|9355|9421|9464|1015…	PARP1|AGER|BCL3|CALM2|CALM3|CEBPG|CSNK2B|CTNNB1|DDIT3|E2F1|EGF|ERCC2|ERCC3|ERCC4|FOXC1|GATA1|GATA3|GTF2B|GZMA|H1F0|HDAC2|HMGB1|HMGB2|HMOX1|HES1|ID1|ID2|ID3|ID4|IFI16|IFNG|IGF1|IRF4|ISL1|ITGA2|JAK2|JUN|LIF|MDFI|MMP8|MMP9|MSX1|MSX2|NEK2|NEUROD1|NFKBIA|NGF|NME1|PRKN|PLAUR|POU4F1|POU4F2|PPARG|MAPK8|PSEN1|RB1|SKI|SMO|SUMO3|SOX11|SP100|SRI|TAF1|TAF10|TFAP4|TGFB1|TMSB4X|TRAF6|TWIST1|TXN|SUMO1|HMGA2|TNKS…
GO:0031346	2.03e-07	positive regulation of cell projection organization	biological_process	9606	inferred	371	27|116|160|183|322|324|348|375|387|396|411|466|538|585|627|653|655|659|673|816|950|989|998|1002|1236|1268|1270|1272|1382|1523|1742|1785|1809|1826|1855|1856|1857|1902|1946|1954|2011|2033|2042|2043|2056|2059|2146|2150|2185|2242|2260|2281|2332|2335|2475|2534|2648|2660|2664|2803|2823|2889|2909|3064|3082|3265|3309|3558|3611|3630|3673|3675|3706|3815|3897|3934|3984|4058|4067|4076|4131|4135|4137|4690|474…	ABL2|ADCYAP1|AP2A1|AGT|APBB1|APC|APOE|ARF1|RHOA|ARHGDIA|ARSB|ATF1|ATP7A|BBS4|BDNF|BMP5|BMP7|BMPR2|BRAF|CAMK2B|SCARB2|SEPT7|CDC42|CDH4|CCR7|CNR1|CNTF|CNTN1|CRABP2|CUX1|DLG4|DNM2|DPYSL3|DSCAM|DVL1|DVL2|DVL3|LPAR1|EFNA5|MEGF8|MARK2|EP300|EPHA3|EPHA4|EPO|EPS8|EZH2|F2RL1|PTK2B|FES|FGFR1|FKBP1B|FMR1|FN1|MTOR|FYN|KAT2A|MSTN|GDI1|GOLGA4|GPM6A|RAPGEF1|ARHGAP35|HTT|HGF|HRAS|HSPA5|IL2|ILK|INS|ITGA2|ITGA3|IT…
GO:0001974	5.97e-07	blood vessel remodeling	biological_process	9606	inferred	31	93|94|182|183|186|538|558|578|581|633|659|1621|1636|2034|2253|2255|2296|3200|3516|3976|4193|4208|4846|7052|8996|9474|10512|54567|55636|84870|729230	ACVR2B|ACVRL1|JAG1|AGT|AGTR2|ATP7A|AXL|BAK1|BAX|BGN|BMPR2|DBH|ACE|EPAS1|FGF8|FGF10|FOXC1|HOXA3|RBPJ|LIF|MDM2|MEF2C|NOS3|TGM2|NOL3|ATG5|SEMA3C|DLL4|CHD7|RSPO3|CCR2
GO:0003158	7.2e-07	endothelium development	biological_process	9606	inferred	88	90|93|94|182|302|304|387|388|652|659|947|1286|1460|1499|1901|2022|2150|2194|2701|2702|2876|2889|2947|3084|3215|3383|3397|3516|3791|3911|4089|4233|4301|4478|4851|4855|5138|5144|5175|5629|5764|5802|5906|5908|5962|6781|7026|7082|7430|7476|7477|7716|8721|8829|8985|9076|9414|9693|10411|10630|23135|23462|23493|25865|25932|26051|26084|28514|30061|50848|54345|55273|55897|57493|57826|60484|64102|64321|802…	ACVR1|ACVR2B|ACVRL1|JAG1|ANXA2|ANXA2P2|RHOA|RHOB|BMP4|BMPR2|CD34|COL4A4|CSNK2B|CTNNB1|S1PR1|ENG|F2RL1|FASN|GJA4|GJA5|GPX1|RAPGEF1|GSTM3|NRG1|HOXB5|ICAM1|ID1|RBPJ|KDR|LAMA5|SMAD4|MET|AFDN|MSN|NOTCH1|NOTCH4|PDE2A|PDE4D|PECAM1|PROX1|PTN|PTPRS|RAP1A|RAP1B|RDX|STC1|NR2F2|TJP1|EZR|WNT7A|WNT7B|VEZF1|EDF1|NRP1|PLOD3|CLDN1|TJP2|RAPGEF2|RAPGEF3|PDPN|KDM6B|HEY1|HEY2|PRKD2|CLIC4|PPP1R16B|ARHGEF26|DLL1|SLC40A…
GO:0042246	2.5e-06	tissue regeneration	biological_process	9606	inferred	53	301|347|607|891|1605|2027|2066|2146|2255|2596|2660|2876|2934|3475|3479|3484|4618|4654|4656|4814|4815|4851|4856|5081|5315|5653|5782|6442|6657|6665|6895|7006|7104|7476|7480|8291|8324|8326|8751|8837|9215|10404|10413|10631|55909|57190|59352|79647|116519|136319|346007|389125|389827	ANXA1|APOD|BCL9|CCNB1|DAG1|ENO3|ERBB4|EZH2|FGF10|GAP43|MSTN|GPX1|GSN|IFRD1|IGF1|IGFBP1|MYF6|MYOD1|MYOG|NINJ1|NINJ2|NOTCH1|CCN3|PAX7|PKM|KLK6|PTPN12|SGCA|SOX2|SOX15|TARBP2|TEC|TM4SF4|WNT7A|WNT10B|DYSF|FZD7|FZD9|ADAM15|CFLAR|LARGE1|CPQ|YAP1|POSTN|BIN3|SELENON|LGR6|AKIRIN1|APOA5|MTPN|EYS|MUSTN1|MYMK
GO:0045445	4.65e-06	myoblast differentiation	biological_process	9606	inferred	37	182|1655|1841|2034|2251|3084|3156|3475|3479|3516|3670|3956|4154|4654|4656|4851|5307|5925|5978|6300|6382|6469|6665|6722|6862|6909|6934|7480|7881|9794|10521|25988|26287|26585|27063|93649|389072	JAG1|DDX5|DTYMK|EPAS1|FGF6|NRG1|HMGCR|IFRD1|IGF1|RBPJ|ISL1|LGALS1|MBNL1|MYOD1|MYOG|NOTCH1|PITX1|RB1|REST|MAPK12|SDC1|SHH|SOX15|SRF|TBXT|TBX2|TCF7L2|WNT10B|KCNAB1|MAML1|DDX17|HINFP|ANKRD2|GREM1|ANKRD1|MYOCD|PLEKHM3
