# Supplementary material for: Detecting prognostic biomarkers of breast cancer by regularized Cox proportional hazards models
Source: J Transl Med. 2021 Dec 20;19:514. doi: 10.1186/s12967-021-03180-y (PMC8686664; doi:10.1186/s12967-021-03180-y)
Supplement: Supplementary file 5 — Additional file 5: Table S5. The results of univariate and multivariate Cox regression analysis on 72 identified biomarkers. [file 12967_2021_3180_MOESM5_ESM.csv]

Feature	Coef_Uni	HR(95%CI)_Uni	P_Uni	Coef_Mul	HR(95%CI)_Mul	P_Mul
AAK1	0.013698704	1.01 (0.95-1.08)	0.68	NA	NA	NA
ADH7	0.008208638	1.01 (0.95-1.07)	0.796	NA	NA	NA
ADRB1	-0.068751688	0.93 (0.88-0.99)	0.025	-0.068406591	0.93 ( 0.88 - 1 )	0.0372
ALDH3A1	-0.01495487	0.99 (0.92-1.06)	0.669	NA	NA	NA
APC2	0.027725362	1.03 (0.97-1.09)	0.362	NA	NA	NA
APOBEC3D	-0.010856868	0.99 (0.93-1.06)	0.742	NA	NA	NA
ARID1B	-0.013916153	0.99 (0.92-1.05)	0.673	NA	NA	NA
BCL2A1	-0.009370204	0.99 (0.93-1.05)	0.766	NA	NA	NA
BMPR1A	-0.069213274	0.93 (0.87-1)	0.04	0.034808667	1.04 ( 0.95 - 1.12 )	0.4025
C1orf226	0.024988436	1.03 (0.96-1.09)	0.45	NA	NA	NA
C20orf85	-0.031600873	0.97 (0.91-1.03)	0.317	NA	NA	NA
CEL	0.037046694	1.04 (0.96-1.12)	0.322	NA	NA	NA
CGA	0.087390785	1.09 (1.02-1.16)	0.008	0.063395058	1.07 ( 1 - 1.14 )	0.0676
CHGA	0.000493951	1 (0.94-1.07)	0.988	NA	NA	NA
CLCNKB	0.06448756	1.07 (1-1.14)	0.069	NA	NA	NA
CR1L	-0.031686513	0.97 (0.91-1.03)	0.283	NA	NA	NA
DCUN1D4	-0.093688655	0.91 (0.85-0.97)	0.005	-0.039198304	0.96 ( 0.89 - 1.04 )	0.321
DERL1	-0.068898319	0.93 (0.87-1)	0.045	-0.06350379	0.94 ( 0.87 - 1.01 )	0.0843
EIF4E1B	0.003202104	1 (0.94-1.07)	0.924	NA	NA	NA
ESRRG	-0.042777924	0.96 (0.9-1.02)	0.184	NA	NA	NA
FGF6	-0.067929918	0.93 (0.86-1.01)	0.101	NA	NA	NA
FGF7	-0.048518155	0.95 (0.89-1.02)	0.149	NA	NA	NA
FOXQ1	0.016775843	1.02 (0.95-1.09)	0.614	NA	NA	NA
GABRA1	-0.005711359	0.99 (0.93-1.06)	0.862	NA	NA	NA
GAL3ST2	0.025404703	1.03 (0.96-1.1)	0.446	NA	NA	NA
GP1BA	-0.007751213	0.99 (0.93-1.06)	0.813	NA	NA	NA
HES3	-0.043023433	0.96 (0.86-1.06)	0.414	NA	NA	NA
HES5	0.006802134	1.01 (0.94-1.07)	0.836	NA	NA	NA
HLA.G	0.06475498	1.07 (1-1.14)	0.045	0.029833989	1.03 ( 0.96 - 1.1 )	0.4026
IGFBPL1	0.02501104	1.03 (0.96-1.09)	0.432	NA	NA	NA
KDM6A	0.006275206	1.01 (0.95-1.07)	0.842	NA	NA	NA
KLHDC7B	-0.020411128	0.98 (0.92-1.04)	0.518	NA	NA	NA
KRT15	-0.001535397	1 (0.94-1.07)	0.963	NA	NA	NA
LRRC14B	-0.022284908	0.98 (0.92-1.04)	0.494	NA	NA	NA
MAFA	0.050664941	1.05 (0.98-1.13)	0.143	NA	NA	NA
MAL2	-0.061272097	0.94 (0.88-1.01)	0.074	NA	NA	NA
MID2	-0.095072327	0.91 (0.85-0.97)	0.003	-0.072751489	0.93 ( 0.86 - 1 )	0.0571
MT3	0.045561301	1.05 (0.98-1.11)	0.15	NA	NA	NA
NFKB2	-0.002345163	1 (0.94-1.06)	0.941	NA	NA	NA
NR1H4	-0.002391908	1 (0.94-1.05)	0.933	NA	NA	NA
NRAS	-0.050839699	0.95 (0.89-1.01)	0.128	NA	NA	NA
PARP3	-0.020319001	0.98 (0.92-1.05)	0.54	NA	NA	NA
PCMT1	0.020100075	1.02 (0.96-1.09)	0.548	NA	NA	NA
PGK1	0.054215139	1.06 (0.99-1.13)	0.109	NA	NA	NA
PIGR	-0.047185782	0.95 (0.89-1.02)	0.163	NA	NA	NA
PLXND1	0.063839498	1.07 (1-1.14)	0.061	NA	NA	NA
PSME1	0.018935864	1.02 (0.95-1.09)	0.57	NA	NA	NA
PSME2	-0.003456181	1 (0.93-1.06)	0.917	NA	NA	NA
PTGES3	0.012563163	1.01 (0.95-1.08)	0.713	NA	NA	NA
RAB18	-0.077212414	0.93 (0.87-0.99)	0.019	-0.029218184	0.97 ( 0.9 - 1.05 )	0.4556
RAPGEFL1	-0.01165224	0.99 (0.93-1.05)	0.712	NA	NA	NA
SAV1	-0.136392669	0.87 (0.82-0.93)	0	-0.089557241	0.91 ( 0.85 - 0.98 )	0.016
SEL1L2	-0.038214625	0.96 (0.9-1.03)	0.252	NA	NA	NA
SERPINA1	-0.018918369	0.98 (0.92-1.04)	0.555	NA	NA	NA
SFRP4	0.013253959	1.01 (0.95-1.08)	0.684	NA	NA	NA
SFTPB	-0.000776772	1 (0.94-1.06)	0.981	NA	NA	NA
SHBG	-0.001130463	1 (0.94-1.07)	0.973	NA	NA	NA
SIX2	0.000845056	1 (0.94-1.07)	0.98	NA	NA	NA
SLC20A2	-0.009955869	0.99 (0.93-1.06)	0.767	NA	NA	NA
STAG3	-0.056350315	0.95 (0.88-1.01)	0.098	NA	NA	NA
TAPBPL	0.026521199	1.03 (0.96-1.09)	0.415	NA	NA	NA
TBX4	-0.027487033	0.97 (0.91-1.04)	0.411	NA	NA	NA
TNNI3	0.064631744	1.07 (1-1.14)	0.047	0.035435401	1.04 ( 0.97 - 1.11 )	0.2993
TRDN	-0.03490426	0.97 (0.9-1.03)	0.312	NA	NA	NA
TRMT2B	-0.069861257	0.93 (0.87-0.99)	0.033	-0.009861424	0.99 ( 0.92 - 1.06 )	0.7853
TSPAN14	-0.103462921	0.9 (0.84-0.96)	0.002	-0.10453416	0.9 ( 0.84 - 0.97 )	0.0039
TWIST1	0.042632944	1.04 (0.97-1.12)	0.22	NA	NA	NA
TYRP1	0.020691455	1.02 (0.96-1.09)	0.533	NA	NA	NA
UPK1B	0.052094273	1.05 (0.99-1.12)	0.093	NA	NA	NA
WNT11	0.014296636	1.01 (0.95-1.08)	0.655	NA	NA	NA
WNT3A	0.098986844	1.1 (1.03-1.18)	0.004	0.065521722	1.07 ( 0.99 - 1.15 )	0.0697
WWOX	0.0224049	1.02 (0.96-1.09)	0.505	NA	NA	NA
